# Supplementary material for: Cold Adaptation Mechanisms of a Snow Alga Chlamydomonas nivalis During Temperature Fluctuations
Source: Front Microbiol. 2021 Jan 11;11:611080. doi: 10.3389/fmicb.2020.611080 (PMC7874021; doi:10.3389/fmicb.2020.611080)
Supplement: Supplementary file 2 [file Table_1.xlsx]

## Sheet: Sheet1
Supplementary table S1. Primers used in RT-PCR.
Primer	Sequence	Function
CBLP-F	TGCTGTGGGACCTGGCTGA	RT-PCR internal standard
CBLP-R	GCCTTCTTGCTGGTGATGTTG
C16.8-F	TGAGCACCTCCGAACCCA	Nitrate transporter
C16.8-R	CGAAGAAGGCAATCCACGA
C23.48-F	GCCAAACCGTCACCAACTC	Ice-binding protein
C23.48-R	TCAGCAGCATCGCCTTCA
C8.58-F	GCGGGACAAGTACGACAAGTT	DEAD/DEAH box helicase
C8.58-R	GATGGTGCCGACGCTGAA
C142.21-F	CGTCCTCAAGGCCATCTTCC	CAP superfamily
C142.21-R	TGCCGAGGTTGTGCTGGTAG
C132.24-F	CGTCGGTGATGCTTCTGC	Cysteine-rich secretory protein
C132.24-R	GCTTTGCCTTGGAGTGGG
C130.25-F	CGTCGCACGCATTCTTCA	Lipopolysaccharide-modifying protein
C130.25-R	CCATGTCGGGCAGGTCAA
C50.45-F	GTTCCTGGGCATGGGCTAC	Fatty acid desaturase
C50.45-R	GGCTCTGGTCCTTCTTGGTG
C123.6-F	CCCAAGCCGATTGACCAG	Fatty acid desaturase
C123.6-R	CGCCAAGCCAAACACGAC
C2.176-F	CGGAAGACATTCGCACTGGA	Acyl-CoA thioesterase
C2.176-R	CATTTCATCGGCGGACTTGG
C159.8-F	TGAGCTGCCCGCAGAAGA	TAG lipase
C159.8-R	CCACGCCAATGTGGAACG
C140.24-F	ATTGCTGTTGACGCCACG	Glutamate dehydrogenase
C140.24-R	TGACATCGTCCAAATCCACTT
C51.55-F	CATCTGTGCCATCGGAGGA	Urea active transporter
C51.55-R	GCTGCTTTGGAGGAGGGTG
C5.11-F	ACGCCTCCGTCCTTCAGA	Ammonium transporter
C5.11-R	CGCAGAGCATAGCAAACCC
C176.37-F	TCAAAGTGAACAAGCTGGACTG	Sulfate transporter
C176.37-R	CATCTTGACCGAAGGAAACG
C64.45-F	CCCTCGTCATCAGTGCTTCTC	DEAD/DEAH box helicase
C64.45-R	TGCCGTAGGCTTGCGATA
C16.6-F	GGGACGACTCGATGAACTGC	Nitrate reductase
C16.6-R	GCCACCCTATGTGCCCAAT
C99.34-F	CGACCGATACATCACCAACG	Nitrite reductase
C99.34-R	AGAAGCCACCCACCAGCAC
C90.76-F	TCGCTGGACGCACGCTACT	6-Phosphogluconate dehydrogenase
C90.76-R	TGGGCATAACTGCAAATCTTGG
C218.10-F	CTCAGCGTGGTGGTGTTGG	Glucose-6-phosphate dehydrogenase
C218.10-R	CGGAACTCGTCGTTGGTCAT
C318.6-F	GCTGCTGTTTGAGGGATGG	Glycerate kinase
C318.6-R	CACTCAGGGTCTCCGATGC
