# Supplementary material for: Cold Adaptation Mechanisms of a Snow Alga Chlamydomonas nivalis During Temperature Fluctuations
Source: Front Microbiol. 2021 Jan 11;11:611080. doi: 10.3389/fmicb.2020.611080 (PMC7874021; doi:10.3389/fmicb.2020.611080)
Supplement: Supplementary file 3 [file Table_2.xlsx]

## Sheet: S2A
Supplementary table S2A. DEGs in C. nivalis.
Differentially expressed genes in C. nivalis. (1h vs 0h) Fold change (log2)> 0.5 and FDR < 0.01.
Data are sorted by log2-fold change
Transcript ID	Eggnog	Mapman	Protein id best hit C. reinhardtii	Defline best hit C. reinhardtii	KEGG orthology	Gene Ontology	Fold change (log2)	p value (FDR)
Contig51.26	Protein of unknown function (DUF506)	not assigned.unknown	Cre16.g693900.t1.1				4.91207	1.1703e-167
Contig21.98	Myb-like DNA-binding domain	RNA.regulation of transcription.G2-like transcription factor family, GARP	Cre17.g696750.t1.1				4.53669	1.8174e-07
Contig92.21		not assigned.unknown					3.34132	7.02003e-25
Contig206.23		not assigned.unknown					3.06558	1.73787e-56
Contig60.61	Transferase family	not assigned.unknown				GO:0008150,GO:0009628,GO:0050896,GO:0080167	3.058	8.05174e-25
Contig1.372	WD repeat-containing protein 74-like	not assigned.unknown	Cre17.g718650.t1.2		K14841	GO:0000151,GO:0005575,GO:0005622,GO:0005623,GO:0031461,GO:0032991,GO:0043234,GO:0044424,GO:0044464,GO:0080008	2.93892	2.06736e-35
Contig43.36		not assigned.unknown					2.89467	1.93079e-90
Contig16.8	Transporter	transport.nitrate	Cre09.g410800.t1.2	High affinity nitrate transporter	K02575	GO:0003674,GO:0005215,GO:0005575,GO:0005623,GO:0005886,GO:0006810,GO:0006811,GO:0006820,GO:0007275,GO:0008150,GO:0008509,GO:0009791,GO:0009987,GO:0010035,GO:0010167,GO:0015075,GO:0015103,GO:0015112,GO:0015698,GO:0015706,GO:0016020,GO:0022622,GO:0022857,GO:0022891,GO:0022892,GO:0032501,GO:0032502,GO:0034220,GO:0042221,GO:0044464,GO:0044699,GO:0044707,GO:0044763,GO:0044765,GO:0044767,GO:0048364,GO:…	2.83511	1.49903e-224
Contig109.10		not assigned.unknown					2.83346	5.84224e-18
Contig6.214		not assigned.unknown					2.70623	3.38475e-111
Contig8.58	(RNA) helicase	RNA.processing.RNA helicase	Cre01.g021600.t1.2		K12823	GO:0003674,GO:0003724,GO:0003824,GO:0004004,GO:0004386,GO:0005575,GO:0005622,GO:0005623,GO:0005634,GO:0005737,GO:0005773,GO:0006139,GO:0006152,GO:0006163,GO:0006195,GO:0006200,GO:0006725,GO:0006753,GO:0006793,GO:0006796,GO:0006807,GO:0008026,GO:0008150,GO:0008152,GO:0008186,GO:0009056,GO:0009116,GO:0009117,GO:0009119,GO:0009123,GO:0009125,GO:0009126,GO:0009128,GO:0009141,GO:0009143,GO:0009144,GO:…	2.7023	1.82286e-55
Contig142.21		not assigned.unknown					2.68633	1.0196e-54
Contig18.44	CHROMO	protein.synthesis.ribosome biogenesis.export from nucleus	Cre14.g615950.t1.1		K03235		2.61411	5.14368e-77
Contig1.63	adenine guanine permease	transport.misc	Cre06.g260700.t1.2	Xanthine/uracil/vitamin C permease-like	K06901	GO:0003674,GO:0005215,GO:0005345,GO:0005575,GO:0006810,GO:0006863,GO:0008150,GO:0009987,GO:0015205,GO:0015851,GO:0015853,GO:0015854,GO:0015931,GO:0015932,GO:0016020,GO:0022857,GO:0022891,GO:0022892,GO:0044699,GO:0044763,GO:0044765,GO:0051179,GO:0051234,GO:0055085,GO:0071702,GO:0071705	2.52591	5.35294e-44
Contig6.215		not assigned.unknown					2.48698	4.0238e-49
Contig132.24	cysteine-rich secretory protein	not assigned.unknown	Cre06.g278209.t2.1	Predicted extracellular protein		GO:0005575,GO:0005576	2.48477	1.83837e-12
Contig52.87	haloacid dehalogenase-like hydrolase	not assigned.unknown	Cre13.g563200.t1.1			GO:0005575,GO:0005622,GO:0005623,GO:0005737,GO:0009507,GO:0009536,GO:0043226,GO:0043227,GO:0043229,GO:0043231,GO:0044424,GO:0044444,GO:0044464	2.4274	4.61989e-20
Contig9.105	Tetrapyrrole (Corrin/Porphyrin) Methylases	tetrapyrrole synthesis.uroporphyrin-III C-methyltransferase	Cre09.g396401.t1.1	S-adenosyl-L-methionine-dependent uroporphyrinogen III methyltransferase		GO:0003674,GO:0003824,GO:0004851,GO:0005575,GO:0005622,GO:0005623,GO:0005737,GO:0006725,GO:0006778,GO:0006779,GO:0006783,GO:0006807,GO:0008150,GO:0008152,GO:0008168,GO:0008169,GO:0008757,GO:0009058,GO:0009507,GO:0009536,GO:0009987,GO:0016740,GO:0016741,GO:0018130,GO:0019354,GO:0019438,GO:0032259,GO:0033013,GO:0033014,GO:0034641,GO:0042168,GO:0042440,GO:0043226,GO:0043227,GO:0043229,GO:0043231,GO:…	2.42136	7.99404e-85
Contig16.6	Mo-co oxidoreductase dimerisation domain	N-metabolism.nitrate metabolism.NR	Cre09.g410950.t1.2	Nitrate reductase	K10534	GO:0003674,GO:0003824,GO:0005575,GO:0005622,GO:0005623,GO:0005737,GO:0005773,GO:0005829,GO:0005886,GO:0006082,GO:0006807,GO:0006809,GO:0008150,GO:0008152,GO:0008940,GO:0009058,GO:0009314,GO:0009416,GO:0009607,GO:0009608,GO:0009610,GO:0009620,GO:0009628,GO:0009703,GO:0009987,GO:0016020,GO:0016491,GO:0016661,GO:0034641,GO:0042126,GO:0042128,GO:0043226,GO:0043227,GO:0043229,GO:0043231,GO:0043436,GO:…	2.36541	2.26846e-145
Contig84.65	proline iminopeptidase	protein.degradation	Cre08.g375600.t1.2		K01259	GO:0005575,GO:0005622,GO:0005623,GO:0005737,GO:0005829,GO:0009507,GO:0009536,GO:0043226,GO:0043227,GO:0043229,GO:0043231,GO:0044424,GO:0044444,GO:0044464	2.34928	8.53711e-45
Contig22.82	NGP1NT (NUC091) domain	protein.synthesis.ribosome biogenesis	Cre12.g533050.t1.2		K14537	GO:0000166,GO:0001882,GO:0001883,GO:0003674,GO:0003824,GO:0003924,GO:0005488,GO:0005525,GO:0005575,GO:0005622,GO:0005623,GO:0005634,GO:0005730,GO:0006139,GO:0006152,GO:0006163,GO:0006184,GO:0006195,GO:0006725,GO:0006753,GO:0006793,GO:0006796,GO:0006807,GO:0008150,GO:0008152,GO:0009056,GO:0009116,GO:0009117,GO:0009119,GO:0009141,GO:0009143,GO:0009144,GO:0009146,GO:0009150,GO:0009154,GO:0009164,GO:…	2.32227	4.91219e-65
Contig16.7		not assigned.unknown	Cre09.g410900.t1.2				2.29893	5.02097e-154
Contig146.2		not assigned.unknown	Cre09.g410250.t1.1				2.29096	7.91336e-43
Contig6.13	T-complex protein 10 C-terminus	cell.motility.eukaryotes.basal bodies	Cre06.g275400.t1.1		K11502		2.27718	2.62785e-09
Contig46.21	DEAD-box ATP-dependent RNA helicase	RNA.processing.RNA helicase	Cre17.g727700.t1.1		K16911	GO:0000373,GO:0000375,GO:0000377,GO:0003674,GO:0003676,GO:0003677,GO:0003723,GO:0005488,GO:0005575,GO:0005618,GO:0005622,GO:0005623,GO:0005634,GO:0005730,GO:0005737,GO:0005739,GO:0006139,GO:0006396,GO:0006725,GO:0006807,GO:0006950,GO:0006970,GO:0008150,GO:0008152,GO:0008380,GO:0009266,GO:0009409,GO:0009414,GO:0009415,GO:0009507,GO:0009526,GO:0009532,GO:0009536,GO:0009570,GO:0009628,GO:0009651,GO:…	2.2593	2.84507e-61
Contig130.25		not assigned.unknown					2.24133	3.62614e-06
Contig24.130	Inherit from virNOG: LYAR-type C2HC zinc finger	RNA.regulation of transcription.C2H2 zinc finger family	Cre17.g701050.t1.2		K15263		2.2188	8.87393e-12
Contig33.22		not assigned.unknown					2.2129	1.34796e-09
Contig8.52	DEAD/DEAH box helicase	RNA.processing.RNA helicase	Cre12.g540200.t1.2				2.20622	7.28407e-30
Contig63.42		not assigned.unknown					2.19833	4.16492e-50
Contig99.34	Nitrite and sulphite reductase 4Fe-4S domain	N-metabolism.nitrate metabolism.nitrite reductase	Cre09.g410750.t1.2	Nitrite reductase	K00366	GO:0003674,GO:0003824,GO:0005575,GO:0005576,GO:0005622,GO:0005623,GO:0005737,GO:0005739,GO:0008150,GO:0008152,GO:0009507,GO:0009532,GO:0009536,GO:0009570,GO:0010035,GO:0010167,GO:0016020,GO:0016491,GO:0016661,GO:0016662,GO:0042221,GO:0043226,GO:0043227,GO:0043229,GO:0043231,GO:0044422,GO:0044424,GO:0044434,GO:0044435,GO:0044444,GO:0044446,GO:0044464,GO:0044710,GO:0048046,GO:0050421,GO:0050896,GO:…	2.13198	5.04976e-144
Contig52.103	protein kinase kinase kinase	protein.postranslational modification	Cre14.g623950.t2.1		K04427		2.11061	7.69175e-29
Contig106.50	0	not assigned.unknown	Cre09.g391171.t1.1				2.10504	6.16114e-103
Contig29.11	Myb-like DNA-binding domain	RNA.regulation of transcription.G2-like transcription factor family, GARP	Cre17.g696750.t1.1			GO:0001071,GO:0003674,GO:0003700,GO:0006355,GO:0008150,GO:0009889,GO:0010468,GO:0010556,GO:0019219,GO:0019222,GO:0031323,GO:0031326,GO:0050789,GO:0050794,GO:0051171,GO:0051252,GO:0060255,GO:0065007,GO:0080090,GO:2000112,GO:2001141	2.08326	2.35716e-21
Contig249.22		not assigned.unknown					2.06545	3.72335e-28
Contig23.48	Protein of unknown function (DUF3494)	not assigned.unknown					2.06122	5.24193e-13
Contig176.36	RWP-RK domain	RNA.regulation of transcription.putative transcription regulator	Cre04.g218050.t2.1	RWP-RK transcription factor			2.04575	0.000523831
Contig117.55		not assigned.unknown	Cre17.g740950.t1.2	High intensity light-inducible Lhc-like gene			2.04563	3.92039e-26
Contig6.212		not assigned.unknown					2.02946	2.29767e-64
Contig124.64	Dihydrouridine synthase (Dus)	RNA.regulation of transcription.C3H zinc finger family	Cre10.g423400.t2.1		K05544		2.00037	5.55902e-28
Contig32.86	Ankyrin repeat	not assigned.unknown	Cre01.g019550.t1.2				1.97854	3.9928e-08
Contig26.57		not assigned.unknown					1.94754	1.10313e-05
Contig73.48	Putative snoRNA binding domain	protein.synthesis.ribosome biogenesis.Pre-rRNA processing and modifications.snoRNPs	Cre10.g441400.t1.2	Nucleolar protein, Component of C/D snoRNPs	K14565	GO:0005575,GO:0005622,GO:0005623,GO:0005634,GO:0005730,GO:0005911,GO:0009506,GO:0016020,GO:0030054,GO:0031974,GO:0031981,GO:0043226,GO:0043227,GO:0043228,GO:0043229,GO:0043231,GO:0043232,GO:0043233,GO:0044422,GO:0044424,GO:0044428,GO:0044446,GO:0044464,GO:0055044,GO:0070013	1.934	1.13151e-56
Contig134.13	methionine synthase	amino acid metabolism.synthesis.aspartate family.methionine	Cre03.g180750.t1.2	Cobalamin-independent methionine synthase	K00549	GO:0000096,GO:0000097,GO:0003674,GO:0003824,GO:0005488,GO:0005507,GO:0005575,GO:0005576,GO:0005622,GO:0005623,GO:0005737,GO:0005773,GO:0005774,GO:0005777,GO:0005829,GO:0005886,GO:0005911,GO:0006082,GO:0006520,GO:0006555,GO:0006790,GO:0006807,GO:0006950,GO:0006970,GO:0008150,GO:0008152,GO:0008168,GO:0008172,GO:0008652,GO:0008705,GO:0009058,GO:0009066,GO:0009067,GO:0009086,GO:0009506,GO:0009507,GO:…	1.92647	8.45434e-18
Contig1.499	0	not assigned.unknown					1.92126	1.78263e-12
Contig2.7	Protein of unknown function (DUF506)	not assigned.unknown	Cre07.g348350.t1.2				1.91923	2.77415e-30
Contig125.12	RNA binding protein	DNA.unspecified	Cre01.g032300.t1.2	G-strand telomere binding protein			1.91712	1.10189e-05
Contig12.65		not assigned.unknown					1.90136	2.00909e-06
Contig95.40	Ubiquitin-conjugating enzyme E2T	protein.degradation.ubiquitin.E2	Cre13.g570300.t1.2		K13960	GO:0000209,GO:0003674,GO:0003682,GO:0003824,GO:0004842,GO:0005488,GO:0005575,GO:0005622,GO:0005623,GO:0005634,GO:0005654,GO:0006139,GO:0006259,GO:0006281,GO:0006464,GO:0006513,GO:0006725,GO:0006807,GO:0006950,GO:0006974,GO:0008150,GO:0008152,GO:0009987,GO:0016567,GO:0016874,GO:0016879,GO:0016881,GO:0019538,GO:0019787,GO:0031974,GO:0031981,GO:0032446,GO:0033554,GO:0034641,GO:0035519,GO:0036211,GO:…	1.90048	3.27183e-06
Contig25.90	ribosome biogenesis regulatory protein	protein.synthesis.ribosomal RNA	Cre01.g020950.t1.2		K14852	GO:0005575,GO:0005622,GO:0005623,GO:0005634,GO:0005730,GO:0031974,GO:0031981,GO:0043226,GO:0043227,GO:0043228,GO:0043229,GO:0043231,GO:0043232,GO:0043233,GO:0044422,GO:0044424,GO:0044428,GO:0044446,GO:0044464,GO:0070013	1.89473	6.87054e-15
Contig82.54		not assigned.unknown					1.8944	1.32137e-20
Contig318.6	D-glycerate 3-kinase	PS.photorespiration.glycerate kinase	Cre12.g542300.t1.2	Glycerate kinase	K15918	GO:0003674,GO:0003824,GO:0005575,GO:0005622,GO:0005623,GO:0005737,GO:0006793,GO:0006796,GO:0008150,GO:0008152,GO:0008887,GO:0009058,GO:0009507,GO:0009526,GO:0009532,GO:0009536,GO:0009570,GO:0009853,GO:0009941,GO:0009987,GO:0016301,GO:0016310,GO:0016740,GO:0016772,GO:0016773,GO:0031967,GO:0031975,GO:0043094,GO:0043226,GO:0043227,GO:0043229,GO:0043231,GO:0044237,GO:0044249,GO:0044422,GO:0044424,GO:…	1.8889	6.30217e-11
Contig162.20	Protein of unknown function (DUF938)	not assigned.unknown	Cre07.g327687.t1.2				1.88527	8.07745e-09
Contig6.160	0	cell.motility.eukaryotes.flagellar associated proteins	Cre02.g081050.t1.2	Flagellar Associated Protein			1.87866	7.46078e-24
Contig120.24	Branched-chain-amino-acid aminotransferase-like protein 3	misc.aminotransferases.aminotransferase class IV family protein	Cre13.g576400.t1.2	Branched-chain amino-acid transaminase	K18482	GO:0003674,GO:0003824,GO:0005575,GO:0005622,GO:0005623,GO:0005737,GO:0006082,GO:0006520,GO:0006575,GO:0006725,GO:0006732,GO:0006760,GO:0006807,GO:0008150,GO:0008152,GO:0008153,GO:0008652,GO:0008696,GO:0009058,GO:0009072,GO:0009073,GO:0009108,GO:0009396,GO:0009507,GO:0009532,GO:0009536,GO:0009570,GO:0009987,GO:0016053,GO:0016829,GO:0016830,GO:0016833,GO:0018130,GO:0019438,GO:0019752,GO:0032787,GO:…	1.86781	1.43072e-20
Contig68.75	STYKc	protein.postranslational modification	Cre12.g507750.t3.1			GO:0003002,GO:0003674,GO:0003824,GO:0004672,GO:0004712,GO:0006464,GO:0006468,GO:0006793,GO:0006796,GO:0007154,GO:0007165,GO:0007275,GO:0007389,GO:0008150,GO:0008152,GO:0009719,GO:0009725,GO:0009733,GO:0009734,GO:0009741,GO:0009742,GO:0009755,GO:0009987,GO:0010033,GO:0010051,GO:0010305,GO:0014070,GO:0016301,GO:0016310,GO:0016740,GO:0016772,GO:0016773,GO:0019538,GO:0023052,GO:0032501,GO:0032502,GO:…	1.85992	1.2955e-43
Contig53.37	Glutamate receptor, ionotropic, N-methyl D-aspartate 1	signalling.in sugar and nutrient physiology	Cre12.g542569.t2.1		K05208		1.8593	4.5131e-07
Contig129.32		not assigned.unknown					1.85201	8.45434e-18
Contig52.112	PCI domain	protein.degradation.ubiquitin.proteasom	Cre09.g417200.t1.2		K15030	GO:0005575,GO:0005622,GO:0005623,GO:0005737,GO:0005829,GO:0044424,GO:0044444,GO:0044464	1.84757	4.97938e-42
Contig1.447	Amino acid kinase family	amino acid metabolism.synthesis.glutamate family.proline.delta 1-pyrroline-5-carboxylate synthetase	Cre17.g705850.t1.2	Glutamate 5-kinase			1.83449	1.26582e-12
Contig50.45	Fatty acid desaturase	lipid metabolism.exotics (steroids, squalene etc).sphingolipids			K13076	GO:0003674,GO:0003824,GO:0006629,GO:0008150,GO:0008152,GO:0016491,GO:0016705,GO:0044238,GO:0044710,GO:0052631,GO:0055114,GO:0071704	1.82197	4.09361e-21
Contig66.59	Pumilio	RNA.RNA binding	Cre12.g528950.t1.1	Puf protein	K14844	GO:0005575,GO:0005622,GO:0005623,GO:0005634,GO:0005730,GO:0031974,GO:0031981,GO:0043226,GO:0043227,GO:0043228,GO:0043229,GO:0043231,GO:0043232,GO:0043233,GO:0044422,GO:0044424,GO:0044428,GO:0044446,GO:0044464,GO:0070013	1.81179	2.9913e-25
Contig121.8	resistance	not assigned.unknown					1.80977	6.4814e-10
Contig48.73	Pescadillo N-terminus	not assigned.unknown	Cre16.g683793.t1.1		K14843	GO:0005575,GO:0005622,GO:0005623,GO:0005634,GO:0005654,GO:0005730,GO:0031974,GO:0031981,GO:0043226,GO:0043227,GO:0043228,GO:0043229,GO:0043231,GO:0043232,GO:0043233,GO:0044422,GO:0044424,GO:0044428,GO:0044446,GO:0044464,GO:0070013	1.8081	2.09876e-22
Contig54.51	lysyl-tRNA synthetase	protein.aa activation.lysine-tRNA ligase	Cre03.g160500.t1.2		K04567	GO:0003674,GO:0003824,GO:0004812,GO:0004824,GO:0005575,GO:0005622,GO:0005623,GO:0005737,GO:0005829,GO:0005911,GO:0008150,GO:0008152,GO:0009506,GO:0016874,GO:0016875,GO:0016876,GO:0030054,GO:0044424,GO:0044444,GO:0044464,GO:0055044	1.80515	3.76879e-50
Contig116.39		not assigned.unknown					1.79198	6.07731e-15
Contig7.188	DEAD-box ATP-dependent RNA helicase	DNA.synthesis/chromatin structure	Cre07.g314900.t1.1		K13179	GO:0005575,GO:0005622,GO:0005623,GO:0005634,GO:0005730,GO:0031974,GO:0031981,GO:0043226,GO:0043227,GO:0043228,GO:0043229,GO:0043231,GO:0043232,GO:0043233,GO:0044422,GO:0044424,GO:0044428,GO:0044446,GO:0044464,GO:0070013	1.7892	2.80352e-16
Contig2.122	Pre-rRNA-processing protein	not assigned.unknown	Cre10.g426250.t1.1		K14800		1.78834	1.09282e-09
Contig7.181	Brix	protein.synthesis.ribosome biogenesis.BRIX	Cre03.g197000.t1.2		K14847	GO:0005575,GO:0005622,GO:0005623,GO:0005634,GO:0005730,GO:0031974,GO:0031981,GO:0043226,GO:0043227,GO:0043228,GO:0043229,GO:0043231,GO:0043232,GO:0043233,GO:0044422,GO:0044424,GO:0044428,GO:0044446,GO:0044464,GO:0070013	1.77928	3.91933e-11
Contig9.145	SRP40, C-terminal domain	not assigned.unknown	Cre01.g055400.t1.2			GO:0005575,GO:0005622,GO:0005623,GO:0005634,GO:0005730,GO:0031974,GO:0031981,GO:0043226,GO:0043227,GO:0043228,GO:0043229,GO:0043231,GO:0043232,GO:0043233,GO:0044422,GO:0044424,GO:0044428,GO:0044446,GO:0044464,GO:0070013	1.77721	1.00162e-11
Contig159.30	mitochondrial ribosomal protein S6	not assigned.unknown	Cre12.g558000.t1.1	Mitochondrial ribosomal protein S6	K02990		1.76924	3.35411e-11
Contig139.10		not assigned.unknown					1.76872	2.15681e-43
Contig17.9		not assigned.unknown	Cre03.g163700.t1.2				1.76379	1.36553e-20
Contig104.26		not assigned.unknown					1.75999	2.72673e-16
Contig16.50		not assigned.unknown					1.7556	1.4592e-09
Contig16.113		not assigned.unknown					1.74609	8.20026e-18
Contig54.34		not assigned.unknown					1.74154	2.77348e-26
Contig238.1	Leucine Rich Repeat	signalling.receptor kinases.leucine rich repeat II	Cre04.g216050.t1.1		K13420	GO:0003674,GO:0003824,GO:0004672,GO:0004674,GO:0004675,GO:0004871,GO:0004872,GO:0004888,GO:0005575,GO:0005622,GO:0005623,GO:0005737,GO:0005768,GO:0005886,GO:0006464,GO:0006468,GO:0006793,GO:0006796,GO:0006810,GO:0006897,GO:0006898,GO:0006950,GO:0006952,GO:0007154,GO:0007165,GO:0007166,GO:0007167,GO:0007178,GO:0008150,GO:0008152,GO:0009581,GO:0009595,GO:0009605,GO:0009607,GO:0009617,GO:0009987,GO:…	1.74053	7.0776e-27
Contig137.22	Pfam:Mov34	protein.degradation.ubiquitin.proteasom	Cre16.g654500.t1.1	Eukaryotic translation initiation factor 3, subunit F	K03249	GO:0000003,GO:0005575,GO:0005622,GO:0005623,GO:0005634,GO:0005737,GO:0005829,GO:0007275,GO:0008150,GO:0009790,GO:0009846,GO:0009856,GO:0016020,GO:0022414,GO:0032501,GO:0032502,GO:0043226,GO:0043227,GO:0043229,GO:0043231,GO:0044424,GO:0044444,GO:0044464,GO:0044699,GO:0044703,GO:0044706,GO:0044707,GO:0044767,GO:0048856,GO:0051704	1.73434	7.30838e-16
Contig72.17	Nucleolar GTP-binding protein	signalling.G-proteins	Cre10.g459500.t1.1	Nucleolar GTP-binding protein	K06943		1.73191	3.42984e-09
Contig86.27	protein kinase kinase kinase	protein.postranslational modification.kinase.receptor like cytoplasmatic kinase X	Cre14.g632860.t1.2				1.7319	1.65672e-24
Contig250.1	ribosomal protein L23, component of cytosolic 80S ribosome and 60S large subunit	protein.synthesis.ribosomal protein.eukaryotic.60S subunit.L23	Cre04.g211800.t1.2	Ribosomal protein L23, component of cytosolic 80S ribosome and 60S large subunit	K02894		1.73162	1.6144e-41
Contig218.10	glucose-6-phosphate 1-dehydrogenase	OPP.oxidative PP.G6PD	Cre08.g378150.t1.1	Glucose-6-phosphate dehydrogenase	K00036	GO:0003674,GO:0003824,GO:0004345,GO:0005575,GO:0005622,GO:0005623,GO:0005737,GO:0005975,GO:0005996,GO:0006006,GO:0006007,GO:0006098,GO:0006139,GO:0006725,GO:0006732,GO:0006733,GO:0006739,GO:0006740,GO:0006753,GO:0006793,GO:0006796,GO:0006807,GO:0008150,GO:0008152,GO:0009051,GO:0009056,GO:0009117,GO:0009507,GO:0009532,GO:0009536,GO:0009570,GO:0009987,GO:0016052,GO:0016491,GO:0016614,GO:0016616,GO:…	1.71781	9.75131e-63
Contig13.6	Flavin containing amine oxidoreductase	misc.oxidases - copper, flavone etc	Cre09.g389250.t1.2	Amine oxidase, flavin-containing			1.7167	0.000168283
Contig8.100		not assigned.unknown					1.71096	1.71853e-06
Contig143.19		stress.abiotic.heat	Cre16.g694450.t1.2	DnaJ-like protein			1.71007	1.87047e-25
Contig1.333		not assigned.unknown					1.70637	1.82996e-25
Contig146.16	high-affinity nickel-transport family protein	transport.metal	Cre14.g629650.t1.1	Nickel transporter			1.70283	0.00108815
Contig90.76	Catalyzes the oxidative decarboxylation of 6- phosphogluconate to ribulose 5-phosphate and CO(2), with concomitant reduction of NADP to NADPH (By similarity)	OPP.oxidative PP.6-phosphogluconate dehydrogenase	Cre12.g526800.t1.2	6-phosphogluconate dehydrogenase, decarboxylating	K00033	GO:0005575,GO:0005622,GO:0005623,GO:0005737,GO:0005739,GO:0005777,GO:0005829,GO:0005911,GO:0006950,GO:0006970,GO:0008150,GO:0009266,GO:0009409,GO:0009414,GO:0009415,GO:0009506,GO:0009507,GO:0009532,GO:0009536,GO:0009570,GO:0009628,GO:0009651,GO:0009719,GO:0009725,GO:0009737,GO:0009743,GO:0009744,GO:0009746,GO:0009749,GO:0009750,GO:0010033,GO:0010035,GO:0010038,GO:0016020,GO:0030054,GO:0033993,GO:…	1.70038	9.53411e-71
Contig51.62		cell wall.cell wall proteins.proline rich proteins	Cre06.g258800.t1.1	Hydroxyproline-rich glycoprotein component of the outer cell wall			1.69105	2.81074e-37
Contig32.84	Peptidyl-prolyl cis-trans isomerase	protein.folding	Cre14.g616100.t1.1	Peptidyl-prolyl cis-trans isomerase, FKBP-type	K14826	GO:0000413,GO:0003674,GO:0003755,GO:0003824,GO:0005488,GO:0005527,GO:0005528,GO:0005575,GO:0006464,GO:0008144,GO:0008150,GO:0008152,GO:0009987,GO:0016020,GO:0016853,GO:0016859,GO:0018193,GO:0018208,GO:0019538,GO:0036211,GO:0043170,GO:0043412,GO:0044237,GO:0044238,GO:0044260,GO:0044267,GO:0071704,GO:0097159,GO:1901363	1.68933	4.44735e-33
Contig302.9	POT family	transport.peptides and oligopeptides	Cre04.g224700.t1.2		K03305,K14638	GO:0005575,GO:0016020	1.67788	5.07784e-30
Contig198.20	Ribonucleotide reductase, small chain	nucleotide metabolism.deoxynucleotide metabolism.ribonucleoside-diphosphate reductase	Cre12.g491050.t1.2	Ribonucleoside-diphosphate reductase R2 subunit	K10808	GO:0005575,GO:0005622,GO:0005623,GO:0005737,GO:0006139,GO:0006259,GO:0006260,GO:0006281,GO:0006725,GO:0006807,GO:0006950,GO:0006974,GO:0007275,GO:0008150,GO:0008152,GO:0008219,GO:0009058,GO:0009059,GO:0009987,GO:0012501,GO:0016265,GO:0032501,GO:0032502,GO:0033554,GO:0034641,GO:0034645,GO:0043170,GO:0044237,GO:0044238,GO:0044249,GO:0044260,GO:0044424,GO:0044464,GO:0044699,GO:0044707,GO:0044763,GO:…	1.67498	1.63713e-09
Contig48.8	U3 small nucleolar RNA-associated protein 10	protein.synthesis.ribosome biogenesis.Pre-rRNA processing and modifications.snoRNPs	Cre12.g548000.t1.2		K14550	GO:0005575,GO:0005622,GO:0005623,GO:0005634,GO:0005730,GO:0031974,GO:0031981,GO:0043226,GO:0043227,GO:0043228,GO:0043229,GO:0043231,GO:0043232,GO:0043233,GO:0044422,GO:0044424,GO:0044428,GO:0044446,GO:0044464,GO:0070013	1.66945	1.17707e-28
Contig270.8		not assigned.unknown	Cre08.g376300.t1.2				1.66066	6.86002e-13
Contig33.103		not assigned.unknown					1.65903	0.000144638
Contig146.13	Fatty acid desaturase	lipid metabolism.FA synthesis and FA elongation.ACP desaturase	Cre14.g630883.t1.1		K03921	GO:0002213,GO:0002252,GO:0002376,GO:0003674,GO:0003824,GO:0004768,GO:0005575,GO:0005622,GO:0005623,GO:0005737,GO:0006082,GO:0006629,GO:0006631,GO:0006633,GO:0006636,GO:0006950,GO:0006952,GO:0008150,GO:0008152,GO:0008610,GO:0009058,GO:0009507,GO:0009532,GO:0009534,GO:0009536,GO:0009570,GO:0009579,GO:0009607,GO:0009615,GO:0009617,GO:0009625,GO:0009966,GO:0009987,GO:0010646,GO:0016053,GO:0016215,GO:…	1.65023	3.42685e-05
Contig72.40	Ribosomal protein L10	protein.synthesis.ribosomal protein.eukaryotic.60S subunit.P0	Cre06.g261700.t1.2		K14815	GO:0005575,GO:0005622,GO:0005623,GO:0005737,GO:0005829,GO:0005840,GO:0022626,GO:0030529,GO:0032991,GO:0043226,GO:0043228,GO:0043229,GO:0043232,GO:0044424,GO:0044444,GO:0044445,GO:0044464	1.64767	1.96178e-12
Contig204.21	RNA pseudouridylate synthase	nucleotide metabolism.deoxynucleotide metabolism.pseudouridine synthase	Cre02.g095121.t1.1				1.62233	1.28724e-06
Contig80.17	phosphatase 2C	protein.postranslational modification	Cre10.g454450.t2.1			GO:0005575,GO:0005622,GO:0005623,GO:0005737,GO:0005829,GO:0044424,GO:0044444,GO:0044464	1.6137	8.30826e-15
Contig1.533		not assigned.unknown					1.60547	2.40229e-07
Contig67.56	Ribosomal protein L1p/L10e family	protein.synthesis.ribosomal protein.eukaryotic.60S subunit.unknown	Cre07.g314100.t1.2		K14775	GO:0005575,GO:0005622,GO:0005623,GO:0005634,GO:0005730,GO:0016020,GO:0031974,GO:0031981,GO:0043226,GO:0043227,GO:0043228,GO:0043229,GO:0043231,GO:0043232,GO:0043233,GO:0044422,GO:0044424,GO:0044428,GO:0044446,GO:0044464,GO:0070013	1.60361	1.67618e-13
Contig1.272	DEAD/DEAH box helicase	protein.synthesis.ribosome biogenesis.Pre-rRNA processing and modifications.DExD-box helicases	Cre12.g539100.t1.1		K14811	GO:0005575,GO:0005622,GO:0005623,GO:0005634,GO:0005730,GO:0005737,GO:0005829,GO:0031974,GO:0031981,GO:0043226,GO:0043227,GO:0043228,GO:0043229,GO:0043231,GO:0043232,GO:0043233,GO:0044422,GO:0044424,GO:0044428,GO:0044444,GO:0044446,GO:0044464,GO:0070013	1.59902	7.95766e-18
Contig124.48	peroxiredoxin	not assigned.unknown	Cre07.g351100.t1.2		K03386		1.59737	7.12409e-50
Contig176.37	sulfate transporter	transport.sulphate	Cre10.g457750.t1.2		K18059	GO:0003674,GO:0005215,GO:0005575,GO:0005622,GO:0005623,GO:0005737,GO:0005886,GO:0006810,GO:0006811,GO:0006820,GO:0008150,GO:0008509,GO:0009507,GO:0009526,GO:0009536,GO:0009941,GO:0009987,GO:0015075,GO:0015103,GO:0015116,GO:0015698,GO:0016020,GO:0022857,GO:0022891,GO:0022892,GO:0031090,GO:0031967,GO:0031969,GO:0031975,GO:0034220,GO:0042170,GO:0043226,GO:0043227,GO:0043229,GO:0043231,GO:0044422,GO:…	1.57898	2.80151e-07
Contig181.27	WD repeat-containing protein 18-like	signalling.G-proteins	Cre06.g251350.t1.1		K14829		1.57093	1.09034e-09
Contig196.31	HELICc	protein.synthesis.ribosome biogenesis.Assembly factors.DExD-box helicases	Cre10.g420900.t1.2		K13181		1.57041	2.1848e-16
Contig37.19	Transcription factor	RNA.regulation of transcription.MYB-related transcription factor family	Cre12.g514400.t1.2			GO:0000003,GO:0001071,GO:0003006,GO:0003674,GO:0003700,GO:0006325,GO:0006355,GO:0006464,GO:0006473,GO:0006475,GO:0006950,GO:0006970,GO:0006996,GO:0007275,GO:0007623,GO:0008150,GO:0008152,GO:0009314,GO:0009416,GO:0009628,GO:0009648,GO:0009651,GO:0009719,GO:0009723,GO:0009725,GO:0009733,GO:0009737,GO:0009739,GO:0009751,GO:0009753,GO:0009791,GO:0009889,GO:0009987,GO:0010033,GO:0010035,GO:0010038,GO:…	1.56611	1.14427e-06
Contig170.22	Pumilio-family RNA binding repeat	not assigned.unknown	Cre17.g746647.t2.1	Puf protein	K17943	GO:0003674,GO:0003676,GO:0003723,GO:0003729,GO:0005488,GO:0005575,GO:0005622,GO:0005623,GO:0005737,GO:0009507,GO:0009536,GO:0043226,GO:0043227,GO:0043229,GO:0043231,GO:0044424,GO:0044444,GO:0044464,GO:0097159,GO:1901363	1.56506	3.56297e-11
Contig238.10	Pfam:Acid_phosphat_A	not assigned.unknown	Cre02.g089311.t1.1		K01078		1.55943	7.02457e-45
Contig29.77		not assigned.unknown					1.55664	0.00123621
Contig201.21		not assigned.unknown					1.55215	1.45992e-05
Contig57.79	Mitochondrial carrier protein	transport.metabolite transporters at the mitochondrial membrane	Cre16.g688000.t1.1	Mitochondrial substrate carrier protein			1.55128	0.00137974
Contig189.7	calcium-dependent protein kinase	glycolysis.cytosolic branch.phospho-enol-pyruvate carboxylase kinase (PPCK)	Cre16.g665364.t1.1		K05869,K08794,K08805,K13412,K17530	GO:0000226,GO:0000278,GO:0001773,GO:0001775,GO:0002274,GO:0002376,GO:0002520,GO:0002521,GO:0002573,GO:0002682,GO:0002694,GO:0002761,GO:0003008,GO:0003674,GO:0003824,GO:0004672,GO:0004674,GO:0004683,GO:0005488,GO:0005515,GO:0005575,GO:0005622,GO:0005623,GO:0005634,GO:0005654,GO:0005730,GO:0005737,GO:0005813,GO:0005815,GO:0005829,GO:0005856,GO:0006355,GO:0006461,GO:0006464,GO:0006468,GO:0006793,GO:…	1.54928	4.87691e-23
Contig12.4	Ion transport protein	transport.potassium	Cre01.g012700.t1.2			GO:0003674,GO:0005215,GO:0005216,GO:0005244,GO:0005249,GO:0005261,GO:0005267,GO:0005575,GO:0005622,GO:0005623,GO:0005634,GO:0006810,GO:0006811,GO:0006812,GO:0006813,GO:0006950,GO:0008150,GO:0008324,GO:0009266,GO:0009409,GO:0009414,GO:0009415,GO:0009628,GO:0009719,GO:0009725,GO:0009737,GO:0009753,GO:0009987,GO:0010033,GO:0010035,GO:0015075,GO:0015077,GO:0015079,GO:0015267,GO:0015271,GO:0015672,GO:…	1.54808	6.97994e-26
Contig51.55	urea active transporter	transport.unspecified cations	Cre17.g703800.t1.1	Urea active transporter		GO:0003674,GO:0005215,GO:0005575,GO:0005623,GO:0005886,GO:0006810,GO:0008150,GO:0009987,GO:0015204,GO:0015840,GO:0016020,GO:0019755,GO:0022857,GO:0022891,GO:0022892,GO:0042886,GO:0042887,GO:0044464,GO:0044699,GO:0044763,GO:0044765,GO:0051179,GO:0051234,GO:0055085,GO:0071702,GO:0071705,GO:0071918,GO:0071944	1.54516	5.82443e-54
Contig12.28		not assigned.unknown	Cre12.g509150.t1.1				1.54041	0.00012967
Contig45.46	Involved in the biogenesis of the 60S ribosomal subunit (By similarity)	protein.synthesis.ribosome biogenesis.export from nucleus	Cre10.g459500.t1.1	Nucleolar GTP-binding protein	K06943	GO:0005575,GO:0005622,GO:0005623,GO:0005634,GO:0005730,GO:0016020,GO:0031974,GO:0031981,GO:0043226,GO:0043227,GO:0043228,GO:0043229,GO:0043231,GO:0043232,GO:0043233,GO:0044422,GO:0044424,GO:0044428,GO:0044446,GO:0044464,GO:0070013	1.53957	2.50771e-20
Contig19.22	DEAD/DEAH box helicase	RNA.processing.RNA helicase	Cre16.g662000.t1.2		K17679	GO:0005575,GO:0005622,GO:0005623,GO:0005737,GO:0009507,GO:0009536,GO:0043226,GO:0043227,GO:0043229,GO:0043231,GO:0044424,GO:0044444,GO:0044464	1.53838	5.89055e-13
Contig23.42	Pre-rRNA-processing protein	not assigned.unknown	Cre10.g426250.t1.1		K14800		1.5359	1.84515e-18
Contig30.110	Myb-like DNA-binding domain	RNA.regulation of transcription.MYB-related transcription factor family	Cre03.g198800.t1.2			GO:0001071,GO:0003674,GO:0003700,GO:0006355,GO:0008150,GO:0009889,GO:0010468,GO:0010556,GO:0019219,GO:0019222,GO:0031323,GO:0031326,GO:0050789,GO:0050794,GO:0051171,GO:0051252,GO:0060255,GO:0065007,GO:0080090,GO:2000112,GO:2001141	1.52785	9.43132e-20
Contig26.45	Ribosomal protein L7Ae/L30e/S12e/Gadd45 family	protein.synthesis.ribosomal protein.eukaryotic.60S subunit.L7/L30/S12	Cre16.g690500.t1.2	Nucleolar protein, Small subunit of H/ACA snoRNPs	K11129	GO:0000154,GO:0001522,GO:0003674,GO:0003676,GO:0003723,GO:0005488,GO:0005575,GO:0005622,GO:0005623,GO:0005634,GO:0005730,GO:0005732,GO:0006139,GO:0006364,GO:0006396,GO:0006725,GO:0006807,GO:0008150,GO:0008152,GO:0009451,GO:0009987,GO:0010467,GO:0016070,GO:0016072,GO:0022613,GO:0030515,GO:0030529,GO:0031118,GO:0031974,GO:0031981,GO:0032991,GO:0034470,GO:0034641,GO:0034660,GO:0042254,GO:0043170,GO:…	1.52422	2.17209e-19
Contig45.60	CCAAT enhancer-binding protein	RNA.regulation of transcription.CCAAT box binding factor family, DR1	Cre10.g459600.t1.1		K14832	GO:0000741,GO:0005575,GO:0005622,GO:0005623,GO:0005634,GO:0005730,GO:0006996,GO:0006997,GO:0007275,GO:0008150,GO:0009553,GO:0009559,GO:0009561,GO:0009987,GO:0010197,GO:0016043,GO:0030154,GO:0031974,GO:0031981,GO:0032501,GO:0032502,GO:0043226,GO:0043227,GO:0043228,GO:0043229,GO:0043231,GO:0043232,GO:0043233,GO:0044422,GO:0044424,GO:0044428,GO:0044446,GO:0044464,GO:0044699,GO:0044707,GO:0044763,GO:…	1.51774	1.0091e-16
Contig5.193	Rubisco LSMT substrate-binding	not assigned.unknown	Cre06.g270300.t1.1		K19199	GO:0000229,GO:0005575,GO:0005622,GO:0005623,GO:0005694,GO:0005737,GO:0009295,GO:0009507,GO:0009508,GO:0009532,GO:0009536,GO:0042646,GO:0043226,GO:0043227,GO:0043228,GO:0043229,GO:0043231,GO:0043232,GO:0044422,GO:0044424,GO:0044435,GO:0044444,GO:0044446,GO:0044464	1.51667	0.000118671
Contig20.8	Chlorophyll A-B binding protein	not assigned.unknown	Cre09.g394325.t1.1	Early light-inducible protein			1.51215	6.32109e-29
Contig61.15	KH domain	signalling.G-proteins	Cre02.g141706.t2.1		K03595	GO:0005575,GO:0005622,GO:0005623,GO:0005737,GO:0009507,GO:0009536,GO:0043226,GO:0043227,GO:0043229,GO:0043231,GO:0044424,GO:0044444,GO:0044464	1.50308	1.26473e-05
Contig123.5		not assigned.unknown					1.49783	2.40279e-22
Contig29.33	0	not assigned.unknown	Cre17.g703050.t1.2				1.48736	0.000294393
Contig62.13		not assigned.unknown	Cre07.g325731.t1.1				1.48295	3.75083e-05
Contig131.51	eyes absent homolog	not assigned.unknown	Cre09.g398150.t1.1	Haloacid dehalogenase-like hydrolase	K15616	GO:0000132,GO:0000226,GO:0000278,GO:0001501,GO:0001568,GO:0001655,GO:0001656,GO:0001657,GO:0001658,GO:0001704,GO:0001707,GO:0001708,GO:0001710,GO:0001763,GO:0001822,GO:0001944,GO:0002009,GO:0003007,GO:0003008,GO:0003151,GO:0003156,GO:0003264,GO:0003266,GO:0003674,GO:0003824,GO:0004721,GO:0004725,GO:0005575,GO:0005622,GO:0005623,GO:0005634,GO:0005737,GO:0006139,GO:0006259,GO:0006281,GO:0006282,GO:…	1.48085	3.50355e-05
Contig7.93	Noc2p family	not assigned.unknown	Cre09.g391652.t1.1		K14833	GO:0005575,GO:0005622,GO:0005623,GO:0005634,GO:0043226,GO:0043227,GO:0043229,GO:0043231,GO:0044424,GO:0044464	1.47305	3.58971e-13
Contig158.9	tubulin--tyrosine ligase-like protein	not assigned.unknown			K16609	GO:0005575,GO:0005622,GO:0005623,GO:0005737,GO:0009507,GO:0009536,GO:0043226,GO:0043227,GO:0043229,GO:0043231,GO:0044424,GO:0044444,GO:0044464	1.46808	1.90776e-06
Contig148.2	major facilitator superfamily MFS_1	transport.misc	Cre09.g415750.t1.2	General substrate transporter, major facilitator superfamily			1.46396	1.5187e-13
Contig1.571	Spermine/spermidine synthase	polyamine metabolism.synthesis.spermine synthase	Cre06.g251500.t1.2	Spermine synthase	K18787	GO:0000902,GO:0003674,GO:0003824,GO:0005575,GO:0005622,GO:0005623,GO:0005737,GO:0006810,GO:0008150,GO:0008152,GO:0009653,GO:0009826,GO:0009888,GO:0009914,GO:0009926,GO:0009987,GO:0010087,GO:0010089,GO:0010487,GO:0010817,GO:0016043,GO:0016049,GO:0016740,GO:0016765,GO:0016768,GO:0030154,GO:0032502,GO:0032989,GO:0040007,GO:0044424,GO:0044464,GO:0044699,GO:0044763,GO:0044765,GO:0044767,GO:0048589,GO:…	1.45946	1.87818e-16
Contig1.479	Phosphoribosyl transferase domain	nucleotide metabolism.salvage.phosphoribosyltransferases.aprt	Cre17.g704850.t1.2		K00759	GO:0003674,GO:0003824,GO:0003999,GO:0005575,GO:0005622,GO:0005623,GO:0005737,GO:0005829,GO:0006139,GO:0006144,GO:0006168,GO:0006725,GO:0006807,GO:0008150,GO:0008152,GO:0009058,GO:0009112,GO:0009113,GO:0009507,GO:0009536,GO:0009987,GO:0016740,GO:0016757,GO:0016763,GO:0018130,GO:0019438,GO:0034641,GO:0034654,GO:0042440,GO:0043094,GO:0043096,GO:0043101,GO:0043226,GO:0043227,GO:0043229,GO:0043231,GO:…	1.45581	9.19139e-08
Contig24.61	Inherit from COG: UPF0225 protein	not assigned.unknown	Cre03.g196350.t1.2		K09858		1.45517	9.79953e-19
Contig65.4		not assigned.unknown	Cre01.g035400.t1.1				1.45308	4.44935e-20
Contig131.39	EFG_C	protein.synthesis.elongation	Cre07.g335200.t1.1	Translation elongation factor EFG/EF2 related to membrane GTP-binding protein LepA	K06207	GO:0000302,GO:0005575,GO:0005622,GO:0005623,GO:0005737,GO:0006139,GO:0006396,GO:0006725,GO:0006807,GO:0006950,GO:0006979,GO:0008150,GO:0008152,GO:0009507,GO:0009532,GO:0009536,GO:0009570,GO:0009987,GO:0010467,GO:0010468,GO:0016070,GO:0019222,GO:0031425,GO:0034641,GO:0042221,GO:0043170,GO:0043226,GO:0043227,GO:0043229,GO:0043231,GO:0044237,GO:0044238,GO:0044260,GO:0044422,GO:0044424,GO:0044434,GO:…	1.45129	3.2934e-40
Contig35.23	Inhibitor_I29	protein.degradation.cysteine protease	Cre01.g010832.t1.1		K16290		1.44887	9.11907e-33
Contig35.71	PLAC8 family	not assigned.unknown	Cre03.g155527.t1.2			GO:0005575,GO:0016020	1.44312	5.02023e-08
Contig1.181		not assigned.unknown	Cre01.g038200.t1.2				1.42875	8.37839e-08
Contig25.142	Zinc finger, C3HC4 type (RING finger)	not assigned.unknown	Cre16.g686285.t1.1				1.42721	7.97471e-12
Contig12.197	Nucleic acid binding GTPase, translation factor	signalling.G-proteins	Cre13.g562150.t1.2		K19788	GO:0005575,GO:0005622,GO:0005623,GO:0005737,GO:0009507,GO:0009532,GO:0009536,GO:0009570,GO:0043226,GO:0043227,GO:0043229,GO:0043231,GO:0044422,GO:0044424,GO:0044434,GO:0044435,GO:0044444,GO:0044446,GO:0044464	1.42456	7.82348e-12
Contig52.59	biosynthesis protein	Co-factor and vitamine metabolism.biotin	Cre13.g602901.t1.1		K03639	GO:0005575,GO:0005622,GO:0005623,GO:0005737,GO:0005739,GO:0005759,GO:0006732,GO:0006777,GO:0006793,GO:0006796,GO:0006807,GO:0008150,GO:0008152,GO:0009058,GO:0009108,GO:0009507,GO:0009536,GO:0009987,GO:0018130,GO:0019538,GO:0019637,GO:0019720,GO:0031974,GO:0032324,GO:0043170,GO:0043226,GO:0043227,GO:0043229,GO:0043231,GO:0043233,GO:0043545,GO:0044237,GO:0044238,GO:0044249,GO:0044260,GO:0044267,GO:…	1.4219	9.66908e-14
Contig1.527	5' nucleotidase, deoxy (Pyrimidine), cytosolic type C protein (NT5C)	not assigned.unknown	Cre16.g661550.t1.2				1.41928	1.85755e-10
Contig123.6	fatty acid desaturase	lipid metabolism.FA desaturation.omega 3 desaturase	Cre01.g038600.t1.2	Chloroplast glycerolipid omega-3-fatty acid desaturase	K10256,K10257		1.41884	3.49313e-56
Contig91.20		not assigned.unknown					1.41619	0.000238126
Contig140.37	Mitogen-activated protein kinase kinase kinase	protein.postranslational modification	Cre10.g464100.t1.2		K11228	GO:0000003,GO:0000165,GO:0000186,GO:0000226,GO:0001932,GO:0001934,GO:0003006,GO:0003674,GO:0003824,GO:0004672,GO:0004674,GO:0004702,GO:0004709,GO:0004871,GO:0005057,GO:0005575,GO:0005576,GO:0005622,GO:0005623,GO:0005856,GO:0006464,GO:0006468,GO:0006793,GO:0006796,GO:0006950,GO:0006979,GO:0006996,GO:0007010,GO:0007017,GO:0007154,GO:0007165,GO:0007243,GO:0007275,GO:0008150,GO:0008152,GO:0009791,GO:…	1.41363	0.00212946
Contig78.3	EMG1/NEP1 methyltransferase	not assigned.unknown	Cre01.g009950.t1.2	Pre-rRNA processing protein	K14568		1.41036	0.000130629
Contig90.43		not assigned.unknown					1.39681	0.000205536
Contig69.35	GTP1/OBG	signalling.G-proteins	Cre09.g395600.t1.1				1.39437	1.48597e-07
Contig92.14	Histidine kinase	transport.ammonium	Cre09.g400750.t1.2	Ammonium transporter			1.39437	3.0443e-07
Contig235.3	DEAD-box ATP-dependent RNA helicase	protein.synthesis.ribosome biogenesis.Pre-rRNA processing and modifications.DExD-box helicases	Cre01.g022350.t1.2		K14805		1.39017	1.45148e-07
Contig8.155	Tubulin tyrosine ligase-like family, member	cell.motility.eukaryotes.other	Cre02.g117350.t1.1	Tubulin tyrosine ligase		GO:0000226,GO:0000932,GO:0003674,GO:0003824,GO:0004835,GO:0005575,GO:0005622,GO:0005623,GO:0005634,GO:0005737,GO:0005829,GO:0006464,GO:0006996,GO:0007010,GO:0007017,GO:0008150,GO:0008152,GO:0009405,GO:0009987,GO:0016043,GO:0016874,GO:0016879,GO:0016881,GO:0018166,GO:0018193,GO:0018212,GO:0018322,GO:0018410,GO:0019538,GO:0030529,GO:0032991,GO:0035770,GO:0036211,GO:0043170,GO:0043226,GO:0043227,GO:…	1.38804	0.000291546
Contig92.18	DNA polymerase	DNA.repair	Cre01.g012350.t1.2		K02331		1.38691	3.62803e-20
Contig91.42	RuBisCO catalyzes two reactions the carboxylation of D- ribulose 1,5-bisphosphate, the primary event in carbon dioxide fixation, as well as the oxidative fragmentation of the pentose substrate. Both reactions occur simultaneously and in competition at the same active site (By similarity)	PS.calvin cycle.rubisco small subunit	Cre02.g120150.t1.2	Ribulose-1,5-bisphosphate carboxylase/oxygenase small subunit 2	K01602	GO:0005575,GO:0005622,GO:0005623,GO:0005737,GO:0009507,GO:0009536,GO:0043226,GO:0043227,GO:0043229,GO:0043231,GO:0044424,GO:0044444,GO:0044464	1.38272	2.79687e-25
Contig33.91		not assigned.unknown					1.3784	1.34244e-15
Contig131.20	HDc	not assigned.unknown	Cre05.g234647.t1.1		K06950		1.3781	0.000447982
Contig1.455	Translocase of chloroplast	protein.targeting.chloroplast	Cre17.g707500.t1.2			GO:0003674,GO:0004871,GO:0004872,GO:0004888,GO:0005575,GO:0005622,GO:0005623,GO:0005737,GO:0006605,GO:0006810,GO:0006886,GO:0007154,GO:0007165,GO:0008104,GO:0008150,GO:0009507,GO:0009526,GO:0009527,GO:0009536,GO:0009707,GO:0009941,GO:0009987,GO:0015031,GO:0016020,GO:0016482,GO:0019867,GO:0023052,GO:0031090,GO:0031967,GO:0031968,GO:0031969,GO:0031975,GO:0033036,GO:0033365,GO:0034613,GO:0038023,GO:…	1.3776	3.07328e-13
Contig1.75		not assigned.unknown	Cre03.g183900.t1.2				1.36551	4.36098e-08
Contig140.9	Phosphoglucomutase/phosphomannomutase, alpha/beta/alpha domain II	glycolysis.plastid branch.phosphoglucomutase (PGM)	Cre03.g144707.t1.1			GO:0003674,GO:0003824,GO:0004610,GO:0005575,GO:0005622,GO:0005623,GO:0005737,GO:0005829,GO:0008150,GO:0008152,GO:0009507,GO:0009536,GO:0016853,GO:0016866,GO:0016868,GO:0043226,GO:0043227,GO:0043229,GO:0043231,GO:0044424,GO:0044444,GO:0044464	1.36481	4.9792e-24
Contig25.3	Inherit from virNOG: SET domain-containing protein	RNA.regulation of transcription.NAC domain transcription factor family	Cre07.g346418.t1.2		K05302		1.36121	1.02841e-06
Contig57.70		not assigned.unknown					1.35461	6.24908e-15
Contig39.59		not assigned.unknown					1.35258	5.76634e-06
Contig1.580	0	not assigned.unknown	Cre06.g251716.t1.1				1.35218	9.31946e-14
Contig5.162	ABC transporter	protein.synthesis.ribosome biogenesis.export from nucleus	Cre11.g467781.t1.1	ABC transporter-like and Flagellar Associated Protein	K06185	GO:0003674,GO:0005215,GO:0005575,GO:0005623,GO:0005886,GO:0006810,GO:0008150,GO:0016020,GO:0044464,GO:0051179,GO:0051234,GO:0071944	1.3483	3.22672e-28
Contig156.36	DKCLD	protein.synthesis.ribosome biogenesis.Pre-rRNA processing and modifications.snoRNPs	Cre03.g172950.t1.2	Centromere/microtubule binding protein	K11131	GO:0003674,GO:0003824,GO:0005575,GO:0005622,GO:0005623,GO:0005634,GO:0005730,GO:0005737,GO:0005829,GO:0005911,GO:0008150,GO:0008152,GO:0009506,GO:0009982,GO:0016853,GO:0016866,GO:0030054,GO:0031974,GO:0031981,GO:0043226,GO:0043227,GO:0043228,GO:0043229,GO:0043231,GO:0043232,GO:0043233,GO:0044422,GO:0044424,GO:0044428,GO:0044444,GO:0044446,GO:0044464,GO:0055044,GO:0070013	1.34657	2.87711e-27
Contig148.32	ABC transporter	transport.ABC transporters and multidrug resistance systems	Cre06.g271850.t1.2				1.34543	5.94956e-18
Contig67.17	WD domain, G-beta repeat	not assigned.unknown	Cre08.g364000.t1.1				1.34102	1.47271e-13
Contig47.69	Mitochondrial carrier protein	transport.metabolite transporters at the mitochondrial membrane	Cre16.g695950.t1.2		K15113		1.33759	0.00010373
Contig10.67	rRNA methyltransferase NOP1	protein.synthesis.ribosome biogenesis.Pre-rRNA processing and modifications.methylotransferases	Cre02.g077300.t1.2	Nucleolar protein, Component of C/D snoRNPs	K14563	GO:0000154,GO:0000494,GO:0001510,GO:0003674,GO:0003676,GO:0003723,GO:0003729,GO:0003824,GO:0005488,GO:0005575,GO:0005622,GO:0005623,GO:0005634,GO:0005730,GO:0005732,GO:0005819,GO:0005856,GO:0006139,GO:0006364,GO:0006396,GO:0006725,GO:0006807,GO:0008150,GO:0008152,GO:0008168,GO:0008173,GO:0008649,GO:0008757,GO:0009451,GO:0009987,GO:0010467,GO:0015630,GO:0016070,GO:0016072,GO:0016074,GO:0016740,GO:…	1.33365	1.98236e-11
Contig6.218	Tubulin is the major constituent of microtubules. It binds two moles of GTP, one at an exchangeable site on the beta chain and one at a non-exchangeable site on the alpha chain (By similarity)	cell.organisation.cytoskeleton.mikrotubuli	Cre04.g216850.t1.2	Alpha tubulin 2	K07374	GO:0000226,GO:0003674,GO:0005198,GO:0005200,GO:0005575,GO:0005618,GO:0005622,GO:0005623,GO:0005634,GO:0005730,GO:0005737,GO:0005773,GO:0005829,GO:0005856,GO:0005874,GO:0005886,GO:0005911,GO:0006950,GO:0006970,GO:0006996,GO:0007010,GO:0007017,GO:0008150,GO:0009506,GO:0009628,GO:0009629,GO:0009651,GO:0009987,GO:0015630,GO:0016020,GO:0016043,GO:0030054,GO:0030312,GO:0031974,GO:0031981,GO:0032991,GO:…	1.32543	2.518e-26
Contig8.111	Inherit from KOG: Strawberry notch homolog	not assigned.unknown	Cre02.g095045.t1.1				1.32348	0.00182834
Contig109.44		not assigned.unknown					1.31933	3.51387e-29
Contig6.120		RNA.regulation of transcription.C2H2 zinc finger family	Cre09.g416500.t1.2				1.31472	0.000296321
Contig148.28	Enoyl-CoA delta isomerase 1	not assigned.unknown	Cre03.g190850.t1.2	EnoylCoA hydratase/isomerase	K13238	GO:0003674,GO:0003824,GO:0004165,GO:0005488,GO:0005515,GO:0005575,GO:0005622,GO:0005623,GO:0005737,GO:0005739,GO:0005740,GO:0005743,GO:0005759,GO:0006082,GO:0006629,GO:0006631,GO:0006635,GO:0008150,GO:0008152,GO:0009056,GO:0009062,GO:0009987,GO:0016020,GO:0016042,GO:0016054,GO:0016853,GO:0016860,GO:0016863,GO:0019395,GO:0019752,GO:0019866,GO:0030258,GO:0031090,GO:0031966,GO:0031967,GO:0031974,GO:…	1.31315	9.50187e-07
Contig92.17		not assigned.unknown					1.3128	2.64775e-22
Contig70.18		not assigned.unknown					1.3113	0.00919204
Contig191.9	protein kinase kinase kinase	protein.postranslational modification	Cre02.g108750.t1.2				1.3111	7.64365e-09
Contig270.18	Mitochondrial carrier protein	transport.metabolite transporters at the mitochondrial membrane	Cre06.g286250.t1.2	Mitochondrial substrate carrier protein	K15111	GO:0000095,GO:0003333,GO:0003674,GO:0005215,GO:0005337,GO:0005342,GO:0005575,GO:0005622,GO:0005623,GO:0005737,GO:0005739,GO:0006810,GO:0006811,GO:0006820,GO:0006865,GO:0006996,GO:0008150,GO:0008509,GO:0008514,GO:0009507,GO:0009526,GO:0009536,GO:0009657,GO:0009658,GO:0009941,GO:0009987,GO:0015075,GO:0015171,GO:0015211,GO:0015711,GO:0015805,GO:0015849,GO:0015858,GO:0015860,GO:0015931,GO:0015932,GO:…	1.30682	1.89172e-09
Contig10.62		not assigned.unknown					1.30473	0.000195728
Contig5.209	Component of the eukaryotic translation initiation factor 3 (eIF-3) complex, which is involved in protein synthesis and, together with other initiation factors, stimulates binding of mRNA and methionyl-tRNAi to the 40S ribosome (By similarity)	protein.synthesis.initiation	Cre12.g498100.t1.2	Eukaryotic translation initiation factor 3, subunit E	K03250	GO:0000003,GO:0003006,GO:0005575,GO:0005622,GO:0005623,GO:0005634,GO:0005737,GO:0005829,GO:0005852,GO:0005886,GO:0006139,GO:0006351,GO:0006352,GO:0006412,GO:0006725,GO:0006807,GO:0006950,GO:0006970,GO:0007275,GO:0008150,GO:0008152,GO:0008180,GO:0009058,GO:0009059,GO:0009314,GO:0009416,GO:0009628,GO:0009639,GO:0009640,GO:0009651,GO:0009791,GO:0009908,GO:0009987,GO:0010467,GO:0016020,GO:0016070,GO:…	1.30437	2.9913e-25
Contig141.3	0	not assigned.unknown	Cre12.g546900.t2.1				1.30377	0.00107978
Contig160.27		not assigned.unknown					1.30244	0.000188091
Contig12.140	Importin-beta N-terminal domain	protein.targeting.nucleus	Cre13.g562450.t1.2	Importin beta, RAN-binding protein 7,8		GO:0005575,GO:0005622,GO:0005623,GO:0005634,GO:0005737,GO:0005829,GO:0006605,GO:0006606,GO:0006810,GO:0006886,GO:0006913,GO:0008104,GO:0008150,GO:0009892,GO:0009987,GO:0010468,GO:0010605,GO:0010608,GO:0010629,GO:0015031,GO:0016043,GO:0016441,GO:0016458,GO:0016482,GO:0017038,GO:0019222,GO:0022607,GO:0022613,GO:0022618,GO:0031047,GO:0033036,GO:0033365,GO:0034504,GO:0034613,GO:0034622,GO:0035194,GO:…	1.30044	2.53282e-10
Contig19.58	Elongation factor P (EF-P) OB domain	protein.synthesis.elongation	Cre16.g691000.t1.2	Organellar elongation factor P	K02356	GO:0005575,GO:0005622,GO:0005623,GO:0005737,GO:0009507,GO:0009532,GO:0009536,GO:0009570,GO:0043226,GO:0043227,GO:0043229,GO:0043231,GO:0044422,GO:0044424,GO:0044434,GO:0044435,GO:0044444,GO:0044446,GO:0044464	1.29997	4.85273e-12
Contig81.45	Inherit from virNOG: maltose excess protein	major CHO metabolism.degradation.starch.transporter	Cre12.g486600.t1.2	Maltose exporter-like protein		GO:0000023,GO:0000272,GO:0003674,GO:0005215,GO:0005363,GO:0005575,GO:0005622,GO:0005623,GO:0005737,GO:0005975,GO:0005976,GO:0005982,GO:0005983,GO:0005984,GO:0006073,GO:0006810,GO:0008150,GO:0008152,GO:0008643,GO:0009056,GO:0009057,GO:0009251,GO:0009311,GO:0009507,GO:0009526,GO:0009528,GO:0009536,GO:0009607,GO:0009624,GO:0009706,GO:0009941,GO:0009987,GO:0015144,GO:0015154,GO:0015157,GO:0015766,GO:…	1.29995	3.78692e-07
Contig206.4		not assigned.unknown					1.2961	0.00128757
Contig107.64	CBF/Mak21 family	not assigned.unknown	Cre01.g068377.t1.1		K14771	GO:0000003,GO:0003006,GO:0005575,GO:0005622,GO:0005623,GO:0005634,GO:0005654,GO:0005730,GO:0006139,GO:0006364,GO:0006396,GO:0006725,GO:0006807,GO:0007275,GO:0008150,GO:0008152,GO:0009790,GO:0009791,GO:0009793,GO:0009987,GO:0010154,GO:0010467,GO:0016020,GO:0016070,GO:0016072,GO:0022414,GO:0022613,GO:0031974,GO:0031981,GO:0032501,GO:0032502,GO:0034470,GO:0034641,GO:0034660,GO:0042254,GO:0043170,GO:…	1.29147	4.56451e-08
Contig24.21		not assigned.unknown					1.28972	5.09672e-05
Contig137.28	Ligand-gated ion channel	not assigned.unknown	Cre16.g685650.t1.1	Ionotropic glutamate receptor		GO:0005575,GO:0016020	1.27649	2.05285e-10
Contig255.7	Putative methyltransferase	misc.aminotransferases.aminotransferase class IV family protein	Cre17.g747647.t1.1			GO:0005575,GO:0005622,GO:0005623,GO:0005737,GO:0005829,GO:0044424,GO:0044444,GO:0044464	1.2748	0.00124106
Contig1.573		not assigned.unknown	Cre06.g270950.t1.2				1.27144	1.28602e-07
Contig145.22	serine threonine-protein kinase	protein.postranslational modification	Cre03.g169100.t1.1		K08850		1.27127	2.79934e-05
Contig131.49		not assigned.unknown	Cre08.g358570.t1.1				1.26969	9.41075e-09
Contig4.111		not assigned.unknown	Cre01.g010950.t1.1				1.26907	3.6727e-08
Contig137.27		not assigned.unknown					1.26897	0.000371959
Contig10.100	NOP5NT (NUC127) domain	RNA.regulation of transcription.putative transcription regulator	Cre12.g525200.t1.2	Nucleolar protein, Component of C/D snoRNPs	K14564	GO:0005575,GO:0005618,GO:0005622,GO:0005623,GO:0005634,GO:0005730,GO:0005911,GO:0009506,GO:0030054,GO:0030312,GO:0031974,GO:0031981,GO:0043226,GO:0043227,GO:0043228,GO:0043229,GO:0043231,GO:0043232,GO:0043233,GO:0044422,GO:0044424,GO:0044428,GO:0044446,GO:0044464,GO:0055044,GO:0070013,GO:0071944	1.26511	8.93523e-18
Contig37.119	Polyprenyl synthetase	secondary metabolism.isoprenoids.terpenoids	Cre13.g565650.t1.2		K05356	GO:0003674,GO:0003824,GO:0005575,GO:0005622,GO:0005623,GO:0005737,GO:0005783,GO:0006732,GO:0006733,GO:0006743,GO:0006744,GO:0008150,GO:0008152,GO:0009058,GO:0009108,GO:0009507,GO:0009532,GO:0009536,GO:0009570,GO:0009987,GO:0016740,GO:0016765,GO:0042180,GO:0042181,GO:0042375,GO:0043226,GO:0043227,GO:0043229,GO:0043231,GO:0044237,GO:0044249,GO:0044281,GO:0044283,GO:0044422,GO:0044424,GO:0044434,GO:…	1.26366	8.15758e-31
Contig33.18	Kelch	not assigned.unknown	Cre03.g192350.t1.1				1.2618	4.87602e-08
Contig18.89	sodium calcium exchanger family protein	not assigned.unknown				GO:0000325,GO:0003674,GO:0005215,GO:0005432,GO:0005488,GO:0005509,GO:0005575,GO:0005622,GO:0005623,GO:0005737,GO:0005773,GO:0005774,GO:0005911,GO:0006810,GO:0006811,GO:0006812,GO:0006814,GO:0006816,GO:0006950,GO:0006970,GO:0008150,GO:0008324,GO:0009506,GO:0009628,GO:0009651,GO:0009987,GO:0015075,GO:0015077,GO:0015081,GO:0015085,GO:0015291,GO:0015297,GO:0015298,GO:0015368,GO:0015491,GO:0015672,GO:…	1.261	0.00358988
Contig21.83	Aspartate/ornithine carbamoyltransferase, Asp/Orn binding domain	nucleotide metabolism.synthesis.pyrimidine.aspartate transcarbamoylase	Cre02.g079700.t1.2	Aspartate carbamoyltransferase	K00609	GO:0003674,GO:0003824,GO:0004070,GO:0005575,GO:0005622,GO:0005623,GO:0005737,GO:0005829,GO:0006139,GO:0006220,GO:0006221,GO:0006725,GO:0006753,GO:0006793,GO:0006796,GO:0006807,GO:0006950,GO:0007154,GO:0008150,GO:0008152,GO:0009058,GO:0009117,GO:0009165,GO:0009218,GO:0009220,GO:0009259,GO:0009260,GO:0009267,GO:0009507,GO:0009532,GO:0009536,GO:0009570,GO:0009605,GO:0009987,GO:0009991,GO:0016036,GO:…	1.25973	2.64689e-07
Contig121.7		RNA.regulation of transcription.bHLH,Basic Helix-Loop-Helix family	Cre04.g216204.t1.1				1.25596	3.56297e-11
Contig25.117		not assigned.unknown					1.2556	0.00064257
Contig99.30		not assigned.unknown	Cre02.g109050.t1.2				1.25328	8.42726e-08
Contig158.18	Tubulin is the major constituent of microtubules. It binds two moles of GTP, one at an exchangeable site on the beta chain and one at a non-exchangeable site on the alpha chain (By similarity)	cell.organisation.cytoskeleton.mikrotubuli	Cre04.g216850.t1.2	Alpha tubulin 2	K07374	GO:0000226,GO:0003674,GO:0005198,GO:0005200,GO:0005575,GO:0005618,GO:0005622,GO:0005623,GO:0005634,GO:0005730,GO:0005737,GO:0005773,GO:0005829,GO:0005856,GO:0005874,GO:0005886,GO:0005911,GO:0006950,GO:0006970,GO:0006996,GO:0007010,GO:0007017,GO:0008150,GO:0009506,GO:0009628,GO:0009629,GO:0009651,GO:0009987,GO:0015630,GO:0016020,GO:0016043,GO:0030054,GO:0030312,GO:0031974,GO:0031981,GO:0032991,GO:…	1.25095	4.44735e-33
Contig2.31		not assigned.unknown					1.25067	2.57353e-07
Contig65.56		not assigned.unknown					1.25031	0.000107406
Contig2.298	Fibrillarin	RNA.processing	Cre02.g077300.t1.2	Nucleolar protein, Component of C/D snoRNPs	K14563	GO:0001510,GO:0003674,GO:0003676,GO:0003723,GO:0005488,GO:0005575,GO:0005622,GO:0005623,GO:0005634,GO:0005654,GO:0005730,GO:0006139,GO:0006364,GO:0006396,GO:0006725,GO:0006807,GO:0008150,GO:0008152,GO:0009451,GO:0009987,GO:0010467,GO:0016020,GO:0016070,GO:0016072,GO:0016592,GO:0022613,GO:0030515,GO:0031974,GO:0031981,GO:0032259,GO:0032991,GO:0034470,GO:0034641,GO:0034660,GO:0042254,GO:0043170,GO:…	1.24828	2.28084e-20
Contig66.31	Component of the eukaryotic translation initiation factor 3 (eIF-3) complex, which is involved in protein synthesis and, together with other initiation factors, stimulates binding of mRNA and methionyl-tRNAi to the 40S ribosome (By similarity)	protein.synthesis.initiation	Cre12.g515650.t1.2	Eukaryotic translation initiation factor 3, subunit K	K15028	GO:0005575,GO:0005622,GO:0005623,GO:0005737,GO:0005829,GO:0005852,GO:0032991,GO:0043234,GO:0044424,GO:0044444,GO:0044464	1.24732	1.7591e-07
Contig27.30		not assigned.unknown					1.24506	0.00289563
Contig100.45	0	not assigned.unknown	Cre16.g683300.t1.2				1.24415	0.00354846
Contig117.59	SEC-C motif	transport.sugars	Cre17.g740430.t1.1		K09858		1.24409	2.43386e-07
Contig63.71		cell wall.cell wall proteins.proline rich proteins	Cre06.g258800.t1.1	Hydroxyproline-rich glycoprotein component of the outer cell wall			1.24182	1.04614e-39
Contig23.25		not assigned.unknown					1.24063	5.89074e-06
Contig13.149		not assigned.unknown	Cre09.g400627.t1.1				1.23952	2.46111e-07
Contig17.118	60S ribosomal export protein	not assigned.unknown	Cre15.g640250.t2.1		K07562	GO:0005575,GO:0005622,GO:0005623,GO:0005634,GO:0005737,GO:0005829,GO:0006611,GO:0006810,GO:0006886,GO:0006913,GO:0006996,GO:0007029,GO:0008104,GO:0008150,GO:0009832,GO:0009834,GO:0009987,GO:0015031,GO:0016043,GO:0016482,GO:0033036,GO:0034613,GO:0042546,GO:0043226,GO:0043227,GO:0043229,GO:0043231,GO:0044085,GO:0044424,GO:0044444,GO:0044464,GO:0044699,GO:0044763,GO:0044765,GO:0045184,GO:0046907,GO:…	1.23699	5.16588e-13
Contig1.534	Circadian RNA-binding protein CHLAMY 1 subunit C1	RNA.RNA binding	Cre06.g250800.t2.1	C1, subunit of the circadian RNA-binding protein CHLAMY1	K13210	GO:0005575,GO:0005622,GO:0005623,GO:0005737,GO:0005829,GO:0044424,GO:0044444,GO:0044464	1.23294	7.48449e-21
Contig1.325		not assigned.unknown	Cre14.g620750.t1.1				1.22977	0.00159698
Contig28.103	Brix	protein.synthesis.ribosome biogenesis.BRIX	Cre04.g218850.t1.2		K14846	GO:0000003,GO:0003006,GO:0005575,GO:0005622,GO:0005623,GO:0005737,GO:0005829,GO:0007275,GO:0008150,GO:0009790,GO:0009791,GO:0009793,GO:0010154,GO:0022414,GO:0032501,GO:0032502,GO:0044424,GO:0044444,GO:0044464,GO:0044699,GO:0044707,GO:0044767,GO:0048316,GO:0048608,GO:0048731,GO:0048856,GO:0061458	1.22819	3.03465e-08
Contig16.114		not assigned.unknown					1.22158	1.64989e-15
Contig4.270		not assigned.unknown					1.22056	0.000149094
Contig1.415	fatty acid desaturase	lipid metabolism.FA desaturation.omega 6 desaturase	Cre17.g711150.t1.2		K10256,K10257	GO:0003674,GO:0003824,GO:0005575,GO:0005622,GO:0005623,GO:0005737,GO:0005783,GO:0005789,GO:0008150,GO:0008152,GO:0012505,GO:0016020,GO:0016491,GO:0016705,GO:0031090,GO:0042175,GO:0043226,GO:0043227,GO:0043229,GO:0043231,GO:0044422,GO:0044424,GO:0044425,GO:0044432,GO:0044444,GO:0044446,GO:0044464,GO:0044710,GO:0045485,GO:0055114	1.21842	0.000223255
Contig58.60	WD domain, G-beta repeat	not assigned.unknown	Cre12.g487200.t1.1		K14818	GO:0005575,GO:0005622,GO:0005623,GO:0005737,GO:0005829,GO:0044424,GO:0044444,GO:0044464	1.21817	5.17965e-16
Contig6.157		not assigned.unknown					1.21758	0.00219311
Contig12.128	Dip2/Utp12 Family	not assigned.unknown	Cre12.g538500.t1.1		K14546		1.21658	6.19504e-06
Contig7.82	protein kinase kinase kinase	protein.postranslational modification	Cre16.g675150.t1.1				1.21647	3.97016e-09
Contig104.22	LA	RNA.RNA binding	Cre17.g724200.t1.2	La protein	K11090	GO:0003674,GO:0003676,GO:0003723,GO:0005488,GO:0005575,GO:0005618,GO:0005622,GO:0005623,GO:0005634,GO:0005654,GO:0005737,GO:0005829,GO:0030312,GO:0031974,GO:0031981,GO:0043226,GO:0043227,GO:0043229,GO:0043231,GO:0043233,GO:0044422,GO:0044424,GO:0044428,GO:0044444,GO:0044446,GO:0044464,GO:0070013,GO:0071944,GO:0097159,GO:1901363	1.2159	4.73071e-07
Contig10.177	Aldo/keto reductase family	minor CHO metabolism.others	Cre09.g394658.t1.1	Low-CO2-induced aldose reductase	K00011	GO:0000166,GO:0003674,GO:0003824,GO:0004033,GO:0005488,GO:0005575,GO:0005622,GO:0005623,GO:0005634,GO:0005737,GO:0005829,GO:0006950,GO:0006970,GO:0008106,GO:0008150,GO:0008152,GO:0009266,GO:0009409,GO:0009414,GO:0009415,GO:0009507,GO:0009536,GO:0009628,GO:0009651,GO:0010035,GO:0016229,GO:0016491,GO:0016614,GO:0016616,GO:0036094,GO:0042221,GO:0043167,GO:0043168,GO:0043226,GO:0043227,GO:0043229,GO:…	1.21499	0.00353315
Contig13.92	DHDPS	amino acid metabolism.synthesis.aspartate family.lysine.dihydrodipicolinate synthase	Cre02.g107300.t1.2	Dihydrodipicolinate synthase	K01714	GO:0003674,GO:0003824,GO:0005575,GO:0005622,GO:0005623,GO:0005737,GO:0008150,GO:0008152,GO:0008840,GO:0009507,GO:0009536,GO:0016829,GO:0016835,GO:0016836,GO:0043226,GO:0043227,GO:0043229,GO:0043231,GO:0044424,GO:0044444,GO:0044464	1.21379	2.12339e-13
Contig46.37	Pfam:3_5_exonuc	not assigned.unknown	Cre05.g241638.t1.1				1.21297	1.51381e-08
Contig239.18	Ribosome biogenesis protein BOP1	protein.synthesis.ribosome biogenesis.Pre-rRNA processing and modifications.WD-repeat proteins	Cre10.g417950.t1.2		K14824	GO:0005575,GO:0005622,GO:0005623,GO:0005634,GO:0005654,GO:0005730,GO:0031974,GO:0031981,GO:0043226,GO:0043227,GO:0043228,GO:0043229,GO:0043231,GO:0043232,GO:0043233,GO:0044422,GO:0044424,GO:0044428,GO:0044446,GO:0044464,GO:0070013	1.20788	7.25596e-17
Contig17.27	Deoxynucleoside kinase	nucleotide metabolism.salvage				GO:0003674,GO:0003824,GO:0005575,GO:0005622,GO:0005623,GO:0005634,GO:0006139,GO:0006725,GO:0006753,GO:0006793,GO:0006796,GO:0006807,GO:0008150,GO:0008152,GO:0009058,GO:0009117,GO:0009123,GO:0009124,GO:0009157,GO:0009162,GO:0009165,GO:0009987,GO:0016301,GO:0016310,GO:0016740,GO:0016772,GO:0018130,GO:0019136,GO:0019205,GO:0019206,GO:0019438,GO:0019637,GO:0034641,GO:0034654,GO:0043226,GO:0043227,GO:…	1.20745	1.01005e-05
Contig198.6	phosphate	transport.metabolite transporters at the envelope membrane	Cre02.g106200.t1.2				1.207	0.000775779
Contig8.121		not assigned.unknown					1.20672	0.00098268
Contig115.14	Zinc-finger domain of monoamine-oxidase A repressor R1	not assigned.unknown	Cre12.g531350.t1.1	Cell cycle associated protein			1.20121	0.000200036
Contig212.4		not assigned.unknown	Cre05.g238200.t1.2				1.20071	2.53941e-17
Contig1.432	Component of the eukaryotic translation initiation factor 3 (eIF-3) complex, which is involved in protein synthesis and, together with other initiation factors, stimulates binding of mRNA and methionyl-tRNAi to the 40S ribosome (By similarity)	not assigned.unknown	Cre17.g697450.t1.2		K15029	GO:0005575,GO:0005622,GO:0005623,GO:0005737,GO:0005829,GO:0005886,GO:0005911,GO:0009506,GO:0016020,GO:0030054,GO:0044424,GO:0044444,GO:0044464,GO:0055044,GO:0071944	1.19828	2.94184e-18
Contig48.34		not assigned.unknown	Cre06.g278204.t1.1				1.19719	4.46683e-09
Contig76.42	N(alpha)-acetyltransferase 16, NatA auxiliary	misc.acyl transferases	Cre06.g278225.t1.1		K00670,K10803		1.1956	6.20671e-12
Contig44.25	Eukaryotic rRNA processing protein EBP2	protein.synthesis.ribosome biogenesis.Pre-rRNA processing and modifications.misc	Cre07.g351750.t1.2		K14823	GO:0005575,GO:0005622,GO:0005623,GO:0005634,GO:0005730,GO:0031974,GO:0031981,GO:0043226,GO:0043227,GO:0043228,GO:0043229,GO:0043231,GO:0043232,GO:0043233,GO:0044422,GO:0044424,GO:0044428,GO:0044446,GO:0044464,GO:0070013	1.19192	2.68888e-08
Contig12.195		not assigned.unknown					1.19084	0.000888573
Contig10.134	ubiE/COQ5 methyltransferase family	not assigned.unknown	Cre12.g529350.t1.1		K17803		1.18786	0.000211615
Contig38.76	(ABC) transporter	not assigned.unknown	Cre07.g348600.t1.1	Chloroplast sulfate permease	K02046	GO:0003674,GO:0003824,GO:0005215,GO:0005575,GO:0005622,GO:0005623,GO:0005737,GO:0005886,GO:0006139,GO:0006152,GO:0006163,GO:0006195,GO:0006200,GO:0006725,GO:0006753,GO:0006793,GO:0006796,GO:0006807,GO:0006810,GO:0006811,GO:0006820,GO:0008150,GO:0008152,GO:0008272,GO:0008509,GO:0009056,GO:0009116,GO:0009117,GO:0009119,GO:0009123,GO:0009125,GO:0009126,GO:0009128,GO:0009141,GO:0009143,GO:0009144,GO:…	1.18727	4.75684e-11
Contig4.269		not assigned.unknown	Cre02.g111900.t1.1				1.18702	1.02708e-09
Contig155.2	ABC transporter I family member 10	transport.ABC transporters and multidrug resistance systems	Cre03.g164150.t1.1			GO:0003674,GO:0005215,GO:0005575,GO:0005622,GO:0005623,GO:0005737,GO:0006810,GO:0008150,GO:0009507,GO:0009526,GO:0009536,GO:0009941,GO:0031967,GO:0031975,GO:0043226,GO:0043227,GO:0043229,GO:0043231,GO:0044422,GO:0044424,GO:0044434,GO:0044435,GO:0044444,GO:0044446,GO:0044464,GO:0051179,GO:0051234	1.18624	5.34842e-10
Contig74.24	Bystin	not assigned.unknown	Cre01.g063267.t1.1	Bystin-like protein	K14797	GO:0006139,GO:0006364,GO:0006396,GO:0006725,GO:0006807,GO:0007275,GO:0008150,GO:0008152,GO:0009553,GO:0009555,GO:0009987,GO:0010467,GO:0016070,GO:0016072,GO:0022613,GO:0032501,GO:0032502,GO:0034470,GO:0034641,GO:0034660,GO:0042254,GO:0043170,GO:0044085,GO:0044237,GO:0044238,GO:0044260,GO:0044699,GO:0044707,GO:0046483,GO:0048229,GO:0048856,GO:0071704,GO:0071840,GO:0090304,GO:1901360	1.18549	1.71853e-06
Contig14.141	PRMT5 arginine-N-methyltransferase	misc.O-methyl transferases	Cre12.g558100.t1.2	Protein-/Histone-arginine N-methyltransferase	K11434		1.18434	1.41536e-12
Contig20.76	eRF1_1	protein.synthesis.release	Cre13.g587050.t1.2	Eukaryotic release factor	K03265	GO:0003674,GO:0003676,GO:0003723,GO:0003747,GO:0005488,GO:0005575,GO:0005622,GO:0005623,GO:0005737,GO:0005829,GO:0005886,GO:0006412,GO:0006415,GO:0008079,GO:0008135,GO:0008150,GO:0008152,GO:0009058,GO:0009059,GO:0009987,GO:0010467,GO:0016020,GO:0016043,GO:0019538,GO:0022411,GO:0032984,GO:0034645,GO:0043170,GO:0043241,GO:0043624,GO:0043933,GO:0044237,GO:0044238,GO:0044249,GO:0044260,GO:0044267,GO:…	1.18142	3.16877e-19
Contig144.2	Component of the eukaryotic translation initiation factor 3 (eIF-3) complex, which is involved in protein synthesis and, together with other initiation factors, stimulates binding of mRNA and methionyl-tRNAi to the 40S ribosome (By similarity)	protein.synthesis.initiation	Cre03.g190100.t1.1	Eukaryotic translation initiation factor 3, subunit B	K03253	GO:0003674,GO:0003676,GO:0003723,GO:0003743,GO:0005488,GO:0005575,GO:0005622,GO:0005623,GO:0005634,GO:0005737,GO:0005829,GO:0005852,GO:0006412,GO:0006413,GO:0008135,GO:0008150,GO:0008152,GO:0009058,GO:0009059,GO:0009987,GO:0010467,GO:0019538,GO:0032991,GO:0034645,GO:0043170,GO:0043226,GO:0043227,GO:0043229,GO:0043231,GO:0043234,GO:0044237,GO:0044238,GO:0044249,GO:0044260,GO:0044267,GO:0044424,GO:…	1.17762	2.84456e-19
Contig21.148	Sulfite exporter TauE/SafE	not assigned.unknown	Cre14.g627350.t1.1				1.17762	6.31351e-05
Contig10.179	Dip2/Utp12 Family	not assigned.unknown	Cre12.g538500.t1.1		K14546		1.17759	0.00107103
Contig14.21		not assigned.unknown					1.17497	1.5161e-12
Contig6.213		not assigned.unknown					1.17376	3.37761e-10
Contig211.7	0	not assigned.unknown	Cre03.g183600.t1.1				1.17281	0.00207468
Contig93.32	RanBP1 domain	signalling.G-proteins	Cre09.g394450.t1.2	RAN binding protein, RANBP1	K15306	GO:0000060,GO:0005575,GO:0005622,GO:0005623,GO:0005634,GO:0005635,GO:0005643,GO:0006605,GO:0006606,GO:0006810,GO:0006886,GO:0006913,GO:0008104,GO:0008150,GO:0009987,GO:0012505,GO:0015031,GO:0016020,GO:0016021,GO:0016482,GO:0017038,GO:0031224,GO:0031967,GO:0031975,GO:0032991,GO:0033036,GO:0033365,GO:0034504,GO:0034613,GO:0043226,GO:0043227,GO:0043229,GO:0043231,GO:0043234,GO:0044422,GO:0044424,GO:…	1.1713	3.03235e-05
Contig148.39	FAD binding domain	not assigned.unknown	Cre16.g690431.t2.1			GO:0005575,GO:0016020	1.17012	1.46727e-16
Contig34.9	Mpv17 / PMP22 family	protein.targeting.peroxisomes	Cre09.g389208.t1.1		K13348		1.16936	5.92981e-08
Contig65.31	serine acetyl transferase	metal handling.binding, chelation and storage	Cre10.g466750.t1.1	Serine O-acetyltransferase	K00640	GO:0003674,GO:0003824,GO:0005575,GO:0005622,GO:0005623,GO:0005634,GO:0005737,GO:0005829,GO:0006950,GO:0007154,GO:0008150,GO:0008152,GO:0008374,GO:0009001,GO:0009266,GO:0009267,GO:0009409,GO:0009507,GO:0009536,GO:0009605,GO:0009628,GO:0009970,GO:0009987,GO:0009991,GO:0016407,GO:0016412,GO:0016413,GO:0016740,GO:0016746,GO:0016747,GO:0031667,GO:0031668,GO:0031669,GO:0033554,GO:0042594,GO:0043226,GO:…	1.1679	1.46604e-06
Contig125.54		not assigned.unknown	Cre07.g317950.t1.1				1.16718	0.00707091
Contig187.5	NDK	nucleotide metabolism.phosphotransfer and pyrophosphatases.nucleoside diphosphate kinase	Cre07.g325734.t1.1		K00940	GO:0000302,GO:0003674,GO:0003824,GO:0004550,GO:0005575,GO:0005622,GO:0005623,GO:0005634,GO:0005737,GO:0006139,GO:0006165,GO:0006725,GO:0006753,GO:0006793,GO:0006796,GO:0006807,GO:0006950,GO:0006979,GO:0007154,GO:0007165,GO:0007602,GO:0008150,GO:0008152,GO:0009058,GO:0009117,GO:0009132,GO:0009165,GO:0009314,GO:0009411,GO:0009416,GO:0009507,GO:0009526,GO:0009532,GO:0009536,GO:0009570,GO:0009579,GO:…	1.16439	2.96166e-09
Contig9.39	SET	RNA.regulation of transcription.SET-domain transcriptional regulator family	Cre01.g041100.t1.1			GO:0005575,GO:0005622,GO:0005623,GO:0005634,GO:0043226,GO:0043227,GO:0043229,GO:0043231,GO:0044424,GO:0044464	1.16365	1.8174e-07
Contig49.6	Brix	protein.synthesis.ribosome biogenesis.BRIX	Cre02.g095400.t2.1		K14820	GO:0005575,GO:0005622,GO:0005623,GO:0005737,GO:0005829,GO:0044424,GO:0044444,GO:0044464	1.15962	1.40272e-06
Contig47.73	Ribosomal RNA large subunit methyltransferase	not assigned.unknown	Cre16.g649400.t1.2	Putative rRNA (guanine-N2-)-methyltransferase		GO:0005575,GO:0005623,GO:0005886,GO:0016020,GO:0044464,GO:0071944	1.1593	6.24809e-11
Contig47.15		not assigned.unknown					1.15618	2.33195e-07
Contig64.45	DEAD/DEAH box helicase	RNA.processing.RNA helicase	Cre01.g021600.t1.2		K12823	GO:0003674,GO:0003724,GO:0003824,GO:0004004,GO:0004386,GO:0005575,GO:0005622,GO:0005623,GO:0005634,GO:0005737,GO:0005773,GO:0006139,GO:0006152,GO:0006163,GO:0006195,GO:0006200,GO:0006725,GO:0006753,GO:0006793,GO:0006796,GO:0006807,GO:0008026,GO:0008150,GO:0008152,GO:0008186,GO:0009056,GO:0009116,GO:0009117,GO:0009119,GO:0009123,GO:0009125,GO:0009126,GO:0009128,GO:0009141,GO:0009143,GO:0009144,GO:…	1.1553	3.64045e-05
Contig215.14	Mak16 protein C-terminal region	RNA.regulation of transcription.unclassified	Cre02.g145231.t1.2		K14831		1.15517	3.68437e-11
Contig17.89	Glutamate receptor, ionotropic	not assigned.unknown			K05387	GO:0001101,GO:0003674,GO:0004871,GO:0004872,GO:0004888,GO:0005215,GO:0005216,GO:0005261,GO:0005262,GO:0005267,GO:0005272,GO:0005575,GO:0005623,GO:0005886,GO:0006810,GO:0006811,GO:0006812,GO:0006813,GO:0006814,GO:0006816,GO:0006873,GO:0007154,GO:0007165,GO:0008066,GO:0008150,GO:0008324,GO:0009719,GO:0009725,GO:0009737,GO:0009987,GO:0010033,GO:0010243,GO:0015075,GO:0015077,GO:0015079,GO:0015081,GO:…	1.15079	0.00581611
Contig94.25		not assigned.unknown					1.15077	1.07801e-05
Contig119.11	Plays an important role in the de novo pathway and in the salvage pathway of purine nucleotide biosynthesis. Catalyzes the first committed step in the biosynthesis of AMP from IMP (By similarity)	nucleotide metabolism.synthesis.purine.adenylosuccinate synthase	Cre17.g734100.t1.2		K01939	GO:0003674,GO:0003824,GO:0004019,GO:0005575,GO:0005576,GO:0005622,GO:0005623,GO:0005737,GO:0006139,GO:0006163,GO:0006164,GO:0006167,GO:0006725,GO:0006753,GO:0006793,GO:0006796,GO:0006807,GO:0008150,GO:0008152,GO:0009058,GO:0009116,GO:0009117,GO:0009119,GO:0009123,GO:0009124,GO:0009126,GO:0009127,GO:0009150,GO:0009152,GO:0009156,GO:0009161,GO:0009163,GO:0009165,GO:0009167,GO:0009168,GO:0009259,GO:…	1.14794	9.3713e-16
Contig20.101	Glycerol-3-phosphate dehydrogenase	lipid metabolism.glyceral metabolism.FAD-dependent glycerol-3-phosphate dehydrogenase	Cre13.g577450.t1.1		K00111	GO:0003674,GO:0003824,GO:0004368,GO:0005575,GO:0005622,GO:0005623,GO:0005737,GO:0005739,GO:0005740,GO:0005743,GO:0005975,GO:0006066,GO:0006071,GO:0006091,GO:0006127,GO:0006810,GO:0006839,GO:0008150,GO:0008152,GO:0009056,GO:0009987,GO:0015980,GO:0016020,GO:0016052,GO:0016491,GO:0016614,GO:0016901,GO:0019400,GO:0019405,GO:0019563,GO:0019751,GO:0019866,GO:0022900,GO:0022904,GO:0031090,GO:0031966,GO:…	1.14715	1.85033e-11
Contig75.10	PWI	not assigned.unknown	Cre02.g082600.t1.1		K13171	GO:0006139,GO:0006396,GO:0006725,GO:0006807,GO:0008150,GO:0008152,GO:0008380,GO:0009987,GO:0010467,GO:0016070,GO:0034641,GO:0043170,GO:0044237,GO:0044238,GO:0044260,GO:0046483,GO:0071704,GO:0090304,GO:1901360	1.14519	0.000203829
Contig142.35		not assigned.unknown					1.14442	0.000126191
Contig140.40		not assigned.unknown					1.14331	0.0010307
Contig8.218	exosome component 10-like	DNA.synthesis/chromatin structure	Cre12.g512250.t1.1		K12591		1.14029	2.45829e-06
Contig83.37		not assigned.unknown					1.13903	0.00357853
Contig274.6	0	not assigned.unknown	Cre17.g728864.t1.2				1.13607	0.000393318
Contig23.104	NUC173 domain	not assigned.unknown	Cre19.g751197.t1.1		K14794		1.13269	5.66529e-06
Contig1.210	Required for a late step of 50S ribosomal subunit assembly. Has GTPase activity (By similarity)	signalling.G-proteins	Cre17.g747347.t1.1		K14540	GO:0003674,GO:0003824,GO:0003924,GO:0005575,GO:0005622,GO:0005623,GO:0005737,GO:0006139,GO:0006152,GO:0006163,GO:0006184,GO:0006195,GO:0006725,GO:0006753,GO:0006793,GO:0006796,GO:0006807,GO:0008150,GO:0008152,GO:0009056,GO:0009116,GO:0009117,GO:0009119,GO:0009141,GO:0009143,GO:0009144,GO:0009146,GO:0009150,GO:0009154,GO:0009164,GO:0009166,GO:0009199,GO:0009203,GO:0009205,GO:0009207,GO:0009259,GO:…	1.132	4.36321e-06
Contig1.235	GTP cyclohydrolase I	C1-metabolism.GTP cyclohydrolase I	Cre09.g393913.t1.1		K01495		1.12735	1.72442e-05
Contig60.19	Thioesterase superfamily member	not assigned.unknown	Cre16.g677250.t1.2		K16339	GO:0001726,GO:0003674,GO:0003824,GO:0005575,GO:0005622,GO:0005623,GO:0005634,GO:0005737,GO:0005739,GO:0005740,GO:0005743,GO:0005758,GO:0005759,GO:0005829,GO:0005886,GO:0006082,GO:0006629,GO:0006631,GO:0006637,GO:0006644,GO:0006650,GO:0006732,GO:0006793,GO:0006796,GO:0006915,GO:0007154,GO:0007165,GO:0007166,GO:0007167,GO:0007169,GO:0007173,GO:0007243,GO:0008150,GO:0008152,GO:0008219,GO:0008286,GO:…	1.12194	0.000121374
Contig174.3		not assigned.unknown	Cre01.g011630.t1.1				1.12062	1.47333e-07
Contig271.8	ATPase family AAA domain-containing protein	protein.degradation.ubiquitin.proteasom	Cre03.g144967.t1.1		K17681	GO:0003674,GO:0005488,GO:0005575,GO:0005618,GO:0005622,GO:0005623,GO:0005737,GO:0005739,GO:0008270,GO:0009505,GO:0030312,GO:0043167,GO:0043169,GO:0043226,GO:0043227,GO:0043229,GO:0043231,GO:0044424,GO:0044444,GO:0044464,GO:0046872,GO:0046914,GO:0071944	1.11945	0.00155735
Contig63.12	Aminotransferase class I and II	amino acid metabolism.synthesis.aspartate family.lysine.LL-diaminopimelic acid aminotransferase	Cre17.g734200.t1.2	L,L-diaminopimelate aminotransferase	K10206	GO:0002376,GO:0003674,GO:0003824,GO:0005488,GO:0005507,GO:0005575,GO:0005622,GO:0005623,GO:0005737,GO:0006082,GO:0006520,GO:0006553,GO:0006807,GO:0006950,GO:0006952,GO:0006955,GO:0007154,GO:0007165,GO:0008150,GO:0008152,GO:0008483,GO:0008652,GO:0009058,GO:0009066,GO:0009067,GO:0009085,GO:0009089,GO:0009507,GO:0009532,GO:0009536,GO:0009570,GO:0009607,GO:0009627,GO:0009751,GO:0009814,GO:0009862,GO:…	1.11944	1.81655e-09
Contig22.108		not assigned.unknown	Cre12.g543300.t1.1				1.11777	0.00664941
Contig9.125		not assigned.unknown					1.11768	0.000103164
Contig48.3	sulfate transporter	transport.sulphate	Cre10.g457750.t1.2		K18059	GO:0003674,GO:0005215,GO:0005575,GO:0005622,GO:0005623,GO:0005737,GO:0005886,GO:0006810,GO:0006811,GO:0006820,GO:0008150,GO:0008509,GO:0009507,GO:0009526,GO:0009536,GO:0009941,GO:0009987,GO:0015075,GO:0015103,GO:0015116,GO:0015698,GO:0016020,GO:0022857,GO:0022891,GO:0022892,GO:0031090,GO:0031967,GO:0031969,GO:0031975,GO:0034220,GO:0042170,GO:0043226,GO:0043227,GO:0043229,GO:0043231,GO:0044422,GO:…	1.11701	9.23046e-27
Contig37.80	Ferrous iron transport protein B	protein.synthesis.ribosome biogenesis.export from nucleus	Cre12.g533050.t1.2		K14538	GO:0000003,GO:0000166,GO:0001882,GO:0001883,GO:0003006,GO:0003674,GO:0003824,GO:0003924,GO:0005488,GO:0005525,GO:0005575,GO:0005622,GO:0005623,GO:0005634,GO:0005730,GO:0005911,GO:0006139,GO:0006152,GO:0006163,GO:0006184,GO:0006195,GO:0006355,GO:0006725,GO:0006753,GO:0006793,GO:0006796,GO:0006807,GO:0007275,GO:0008150,GO:0008152,GO:0009056,GO:0009116,GO:0009117,GO:0009119,GO:0009141,GO:0009143,GO:…	1.11583	1.23488e-10
Contig102.2		not assigned.unknown					1.1145	3.10519e-05
Contig100.56	Diaminopimelate epimerase	amino acid metabolism.synthesis.aspartate family.lysine.diaminopimelate epimerase	Cre05.g237400.t1.2	Diaminopimelate epimerase	K01778	GO:0003674,GO:0003824,GO:0005575,GO:0005622,GO:0005623,GO:0005737,GO:0008150,GO:0008152,GO:0008837,GO:0009507,GO:0009532,GO:0009536,GO:0009570,GO:0016853,GO:0016854,GO:0016855,GO:0036361,GO:0043226,GO:0043227,GO:0043229,GO:0043231,GO:0044422,GO:0044424,GO:0044434,GO:0044435,GO:0044444,GO:0044446,GO:0044464,GO:0047661	1.11352	6.01684e-11
Contig12.103	DEAD/DEAH box helicase	protein.synthesis.ribosome biogenesis.Pre-rRNA processing and modifications.DExD-box helicases	Cre12.g505200.t1.2		K14777		1.11276	5.92981e-08
Contig301.3		not assigned.unknown					1.11268	2.30073e-06
Contig133.2	Gar1/Naf1 RNA binding region	not assigned.unknown			K14763	GO:0000003,GO:0000491,GO:0000493,GO:0003006,GO:0003674,GO:0003676,GO:0003723,GO:0005488,GO:0005575,GO:0005576,GO:0005622,GO:0005623,GO:0005634,GO:0005635,GO:0005654,GO:0005730,GO:0005732,GO:0005737,GO:0005813,GO:0005815,GO:0005856,GO:0005911,GO:0006139,GO:0006461,GO:0006725,GO:0006807,GO:0006810,GO:0006897,GO:0006898,GO:0007275,GO:0007399,GO:0007548,GO:0008150,GO:0008152,GO:0009506,GO:0009987,GO:…	1.11167	2.43035e-05
Contig5.197	Cpn10	protein.folding	Cre12.g505850.t1.2	Chaperonin 23	K04078		1.10914	1.43963e-10
Contig17.136	Initiation factor eIF2 gamma, C terminal	protein.synthesis.initiation	Cre02.g098450.t1.2	Putative eukaryotic translation initiation factor 2 subunit 3, eIF2 gamma subunit	K03242	GO:0005575,GO:0005622,GO:0005623,GO:0005737,GO:0005829,GO:0044424,GO:0044444,GO:0044464	1.10706	1.30278e-19
Contig27.61		not assigned.unknown	Cre12.g539850.t2.1				1.10668	7.98576e-10
Contig159.21	Rio2, N-terminal	protein.synthesis.ribosome biogenesis.Pre-rRNA processing and modifications.misc	Cre03.g159900.t1.1		K07179		1.10667	2.26549e-06
Contig22.146	Glycine-rich RNA-binding protein	RNA.RNA binding	Cre09.g392350.t2.1			GO:0000166,GO:0001070,GO:0001071,GO:0001072,GO:0001882,GO:0001883,GO:0003674,GO:0003676,GO:0003677,GO:0003690,GO:0003697,GO:0003723,GO:0005488,GO:0005507,GO:0005524,GO:0005575,GO:0005622,GO:0005623,GO:0005737,GO:0005739,GO:0006355,GO:0006950,GO:0006970,GO:0007275,GO:0008150,GO:0009266,GO:0009409,GO:0009414,GO:0009415,GO:0009628,GO:0009631,GO:0009651,GO:0009791,GO:0009845,GO:0009889,GO:0010035,GO:…	1.10458	7.33665e-25
Contig217.12		not assigned.unknown	Cre09.g388504.t1.1				1.10432	9.87814e-08
Contig14.82		not assigned.unknown	Cre17.g721650.t1.2				1.10206	6.60753e-08
Contig118.7		not assigned.unknown	Cre04.g222950.t1.2				1.09793	0.00292302
Contig3.136		not assigned.unknown					1.09603	0.001763
Contig2.74	WD40	not assigned.unknown	Cre03.g159950.t1.1		K14788	GO:0005575,GO:0005622,GO:0005623,GO:0005634,GO:0005730,GO:0007275,GO:0008150,GO:0009553,GO:0009561,GO:0031974,GO:0031981,GO:0032501,GO:0032502,GO:0043226,GO:0043227,GO:0043228,GO:0043229,GO:0043231,GO:0043232,GO:0043233,GO:0044422,GO:0044424,GO:0044428,GO:0044446,GO:0044464,GO:0044699,GO:0044707,GO:0048229,GO:0048856,GO:0070013	1.0911	0.00211451
Contig10.121		not assigned.unknown					1.08827	2.38735e-06
Contig28.52	Binds to the 60S ribosomal subunit and prevents its association with the 40S ribosomal subunit to form the 80S initiation complex in the cytoplasm. May also be involved in ribosome biogenesis (By similarity)	protein.synthesis.initiation	Cre13.g585150.t1.2	Eukaryotic translation initiation factor 6	K03264	GO:0000003,GO:0003006,GO:0005575,GO:0005622,GO:0005623,GO:0005634,GO:0005730,GO:0005737,GO:0005829,GO:0007275,GO:0008150,GO:0009719,GO:0009725,GO:0009737,GO:0009790,GO:0009791,GO:0009793,GO:0009987,GO:0010033,GO:0010154,GO:0022414,GO:0031974,GO:0031981,GO:0032501,GO:0032502,GO:0032870,GO:0033993,GO:0042221,GO:0043226,GO:0043227,GO:0043228,GO:0043229,GO:0043231,GO:0043232,GO:0043233,GO:0044422,GO:…	1.08822	3.90667e-14
Contig57.101	alpha/beta hydrolase fold	not assigned.unknown	Cre08.g383050.t1.1				1.08743	0.000827176
Contig58.86	ribonucleoside-diphosphate reductase small	nucleotide metabolism.deoxynucleotide metabolism.ribonucleoside-diphosphate reductase	Cre12.g509400.t1.2	Ribonucleoside-diphosphate reductase R2-like subunit	K10808	GO:0005575,GO:0005622,GO:0005623,GO:0005737,GO:0006139,GO:0006259,GO:0006260,GO:0006281,GO:0006725,GO:0006807,GO:0006950,GO:0006974,GO:0007275,GO:0008150,GO:0008152,GO:0008219,GO:0009058,GO:0009059,GO:0009987,GO:0012501,GO:0016265,GO:0032501,GO:0032502,GO:0033554,GO:0034641,GO:0034645,GO:0043170,GO:0044237,GO:0044238,GO:0044249,GO:0044260,GO:0044424,GO:0044464,GO:0044699,GO:0044707,GO:0044763,GO:…	1.08533	2.61831e-13
Contig296.4		not assigned.unknown					1.07909	7.92578e-10
Contig126.25	Phosphoribosyl transferase domain	nucleotide metabolism.salvage.phosphoribosyltransferases.hgprt	Cre08.g358900.t1.2		K00760	GO:0000287,GO:0003674,GO:0003824,GO:0004422,GO:0005488,GO:0005575,GO:0005622,GO:0005623,GO:0005737,GO:0005829,GO:0006139,GO:0006144,GO:0006163,GO:0006164,GO:0006166,GO:0006168,GO:0006177,GO:0006178,GO:0006188,GO:0006725,GO:0006753,GO:0006793,GO:0006796,GO:0006807,GO:0008150,GO:0008152,GO:0009058,GO:0009112,GO:0009113,GO:0009116,GO:0009117,GO:0009119,GO:0009123,GO:0009124,GO:0009126,GO:0009127,GO:…	1.07606	0.000523831
Contig84.56		not assigned.unknown	Cre08.g375301.t1.1				1.07539	0.000822865
Contig32.72	PHD	DNA.unspecified	Cre10.g455600.t1.1	Origin recognition complex subunit 1	K02603	GO:0000003,GO:0000808,GO:0003674,GO:0003676,GO:0003677,GO:0003690,GO:0005488,GO:0005575,GO:0005622,GO:0005623,GO:0005694,GO:0006139,GO:0006259,GO:0006260,GO:0006355,GO:0006725,GO:0006807,GO:0008150,GO:0008152,GO:0009058,GO:0009059,GO:0009566,GO:0009567,GO:0009889,GO:0009987,GO:0010385,GO:0010468,GO:0010556,GO:0019219,GO:0019222,GO:0019953,GO:0022414,GO:0031323,GO:0031326,GO:0032991,GO:0034641,GO:…	1.07504	0.00591469
Contig8.113	Elongation factor	protein.synthesis.ribosome biogenesis	Cre13.g564950.t1.2		K14536	GO:0005575,GO:0005622,GO:0005623,GO:0005737,GO:0005829,GO:0044424,GO:0044444,GO:0044464	1.07219	1.13378e-12
Contig163.27	Component of the eukaryotic translation initiation factor 3 (eIF-3) complex, which is involved in protein synthesis and, together with other initiation factors, stimulates binding of mRNA and methionyl-tRNAi to the 40S ribosome (By similarity)	protein.synthesis.initiation	Cre03.g194400.t1.2	Eukaryotic translation initiation factor 3, subunit I	K03246	GO:0000151,GO:0005575,GO:0005622,GO:0005623,GO:0005737,GO:0005829,GO:0005911,GO:0006950,GO:0006970,GO:0008150,GO:0009506,GO:0009628,GO:0009651,GO:0010035,GO:0010038,GO:0030054,GO:0031461,GO:0032991,GO:0042221,GO:0043234,GO:0044424,GO:0044444,GO:0044464,GO:0046686,GO:0050896,GO:0055044,GO:0080008	1.07112	1.09037e-13
Contig19.97	amino acid transporter	transport.amino acids	Cre02.g145700.t1.2	Amino acid transporter	K14207	GO:0005575,GO:0005622,GO:0005623,GO:0005737,GO:0005773,GO:0005774,GO:0016020,GO:0031090,GO:0043226,GO:0043227,GO:0043229,GO:0043231,GO:0044422,GO:0044424,GO:0044437,GO:0044444,GO:0044446,GO:0044464	1.06923	6.52454e-10
Contig53.29	LRR	not assigned.unknown	Cre12.g529800.t1.1				1.06826	0.00643501
Contig270.14		not assigned.unknown	Cre09.g391578.t1.1				1.06759	2.13735e-05
Contig8.98	Component of the eukaryotic translation initiation factor 3 (eIF-3) complex, which is involved in protein synthesis and, together with other initiation factors, stimulates binding of mRNA and methionyl-tRNAi to the 40S ribosome (By similarity)	protein.synthesis.initiation	Cre13.g564250.t1.2	Eukaryotic translation initiation factor 3, subunit A	K03254	GO:0003674,GO:0003676,GO:0003723,GO:0003743,GO:0005488,GO:0005575,GO:0005622,GO:0005623,GO:0005737,GO:0005829,GO:0005852,GO:0005886,GO:0006412,GO:0006413,GO:0008135,GO:0008150,GO:0008152,GO:0009058,GO:0009059,GO:0009987,GO:0010467,GO:0016020,GO:0019538,GO:0032991,GO:0034645,GO:0043170,GO:0043234,GO:0044237,GO:0044238,GO:0044249,GO:0044260,GO:0044267,GO:0044424,GO:0044444,GO:0044464,GO:0071704,GO:…	1.06597	9.58096e-17
Contig60.39		not assigned.unknown					1.06528	3.3312e-05
Contig117.62	Methionyl-tRNA	protein.aa activation	Cre03.g145967.t1.1		K01874,K15437	GO:0005575,GO:0005622,GO:0005623,GO:0005737,GO:0005829,GO:0005911,GO:0009506,GO:0030054,GO:0044424,GO:0044444,GO:0044464,GO:0055044	1.06354	7.35027e-13
Contig54.6	Eukaryotic translation initiation factor 2, alpha subunit	protein.synthesis.initiation	Cre12.g490000.t1.2	Eukaryotic translation initiation factor 2 subunit 1, eIF2-alpha subunit	K03237	GO:0005575,GO:0005622,GO:0005623,GO:0005634,GO:0005737,GO:0005829,GO:0043226,GO:0043227,GO:0043229,GO:0043231,GO:0044424,GO:0044444,GO:0044464	1.06258	3.81482e-15
Contig10.176	Metallopeptidase family M24	protein.degradation	Cre13.g604650.t2.1		K01265	GO:0005575,GO:0005622,GO:0005623,GO:0005634,GO:0005730,GO:0005886,GO:0016020,GO:0031974,GO:0031981,GO:0043226,GO:0043227,GO:0043228,GO:0043229,GO:0043231,GO:0043232,GO:0043233,GO:0044422,GO:0044424,GO:0044428,GO:0044446,GO:0044464,GO:0070013,GO:0071944	1.06203	3.69591e-17
Contig78.8		not assigned.unknown					1.06123	1.06619e-05
Contig130.8	Transcription factor	RNA.regulation of transcription.General Transcription	Cre03.g213537.t1.1		K01527	GO:0006950,GO:0006970,GO:0008150,GO:0009628,GO:0009651,GO:0050896	1.05691	1.20381e-13
Contig199.10	Glycosyltransferase family 10 (fucosyltransferase)	protein.glycosylation.alpha-1,3-fucosyltransferase(alpha-1,3-FucT)	Cre18.g749697.t1.1	Alpha 1,3 fucosyltransferase	K14412	GO:0000139,GO:0000271,GO:0003674,GO:0003824,GO:0005575,GO:0005622,GO:0005623,GO:0005737,GO:0005794,GO:0005795,GO:0005975,GO:0005976,GO:0008150,GO:0008152,GO:0008417,GO:0009058,GO:0009059,GO:0009987,GO:0010493,GO:0012505,GO:0016020,GO:0016051,GO:0016740,GO:0016757,GO:0016758,GO:0031090,GO:0031984,GO:0031985,GO:0032580,GO:0033692,GO:0034637,GO:0034645,GO:0036065,GO:0043170,GO:0043226,GO:0043227,GO:…	1.05362	0.00237148
Contig63.73	SnoaL-like polyketide cyclase	protein.targeting.nucleus	Cre03.g153750.t1.2			GO:0005575,GO:0005622,GO:0005623,GO:0005737,GO:0009507,GO:0009534,GO:0009535,GO:0009536,GO:0009579,GO:0016020,GO:0031976,GO:0031984,GO:0034357,GO:0042651,GO:0043226,GO:0043227,GO:0043229,GO:0043231,GO:0044422,GO:0044424,GO:0044434,GO:0044435,GO:0044436,GO:0044444,GO:0044446,GO:0044464,GO:0055035	1.05066	2.18519e-10
Contig86.10	phosphatase, orphan 2	misc.acid and other phosphatases	Cre14.g631850.t1.2		K13248		1.04995	7.98754e-05
Contig126.2	Component of the eukaryotic translation initiation factor 3 (eIF-3) complex, which is involved in protein synthesis and, together with other initiation factors, stimulates binding of mRNA and methionyl-tRNAi to the 40S ribosome (By similarity)	protein.synthesis.initiation	Cre05.g242300.t1.2	Eukaryotic translation initiation factor 3, subunit D	K03251		1.04967	1.66827e-16
Contig2.264	EGF	not assigned.unknown	Cre02.g110000.t1.1		K06236		1.04913	0.00327777
Contig28.3		not assigned.unknown					1.04653	2.3899e-05
Contig1.484	calcium-dependent protein kinase	glycolysis.unclear/dually targeted.phospho-enol-pyruvate carboxylase kinase (PEPCK)	Cre03.g205950.t1.1		K13412		1.04598	1.95491e-06
Contig46.47		not assigned.unknown					1.04587	2.71218e-12
Contig50.61	hydrolase activity, acting on ester bonds	not assigned.unknown	Cre02.g144005.t1.1		K11018,K15349	GO:0005575,GO:0005576,GO:0018995,GO:0030430,GO:0033643,GO:0033646,GO:0043245,GO:0043656,GO:0043657,GO:0044215,GO:0044216,GO:0044217,GO:0044421	1.04486	0.00141306
Contig72.34	U3 small nucleolar RNA-associated protein	RNA.processing	Cre11.g478966.t1.1		K14567		1.04482	1.40804e-05
Contig75.25	PbH1	not assigned.unknown	Cre12.g516300.t1.1				1.04443	0.000214432
Contig93.22	Protein arginine n-methyltransferase	misc.O-methyl transferases	Cre03.g172550.t1.2	Protein-/Histone-arginine N-methyltransferase	K11434	GO:0003674,GO:0003824,GO:0005575,GO:0005622,GO:0005623,GO:0005634,GO:0005737,GO:0005829,GO:0006464,GO:0006479,GO:0008150,GO:0008152,GO:0008168,GO:0008170,GO:0008213,GO:0008276,GO:0008757,GO:0009987,GO:0016273,GO:0016274,GO:0016740,GO:0016741,GO:0018193,GO:0018195,GO:0018216,GO:0019538,GO:0032259,GO:0035246,GO:0036211,GO:0043170,GO:0043226,GO:0043227,GO:0043229,GO:0043231,GO:0043412,GO:0043414,GO:…	1.04134	6.06613e-05
Contig1.208	Translation initiation factor eIF3 subunit	protein.synthesis.initiation	Cre06.g308850.t1.2		K03245	GO:0005575,GO:0005622,GO:0005623,GO:0005737,GO:0005829,GO:0005911,GO:0009506,GO:0016020,GO:0030054,GO:0044424,GO:0044444,GO:0044464,GO:0055044	1.03836	1.52488e-10
Contig117.69	Clp amino terminal domain	stress.abiotic.heat	Cre02.g090850.t1.1	ClpB chaperone, Hsp100 family	K03695	GO:0005575,GO:0005622,GO:0005623,GO:0005737,GO:0006950,GO:0006996,GO:0008150,GO:0009266,GO:0009408,GO:0009507,GO:0009532,GO:0009536,GO:0009570,GO:0009628,GO:0009657,GO:0009658,GO:0009987,GO:0016043,GO:0043226,GO:0043227,GO:0043229,GO:0043231,GO:0044422,GO:0044424,GO:0044434,GO:0044435,GO:0044444,GO:0044446,GO:0044464,GO:0044699,GO:0044763,GO:0050896,GO:0071840	1.03812	6.04941e-13
Contig125.15	Dip2/Utp12 Family	protein.synthesis.ribosome biogenesis.Pre-rRNA processing and modifications.WD-repeat proteins	Cre10.g438700.t1.1		K14556	GO:0005575,GO:0005622,GO:0005623,GO:0005634,GO:0005730,GO:0031974,GO:0031981,GO:0043226,GO:0043227,GO:0043228,GO:0043229,GO:0043231,GO:0043232,GO:0043233,GO:0044422,GO:0044424,GO:0044428,GO:0044446,GO:0044464,GO:0070013	1.03627	4.4047e-09
Contig77.4	FAD binding domain	misc.cytochrome P450	Cre01.g039350.t1.2	Cytochrome P450 reductase, possibly CYP505 family	K00327	GO:0003674,GO:0003824,GO:0003958,GO:0005575,GO:0005622,GO:0005623,GO:0005737,GO:0005783,GO:0005789,GO:0005829,GO:0006725,GO:0006950,GO:0006979,GO:0008150,GO:0008152,GO:0009507,GO:0009536,GO:0009698,GO:0009719,GO:0009725,GO:0009737,GO:0009987,GO:0010033,GO:0012505,GO:0016020,GO:0016491,GO:0016651,GO:0016653,GO:0019748,GO:0031090,GO:0033993,GO:0042175,GO:0042221,GO:0043226,GO:0043227,GO:0043229,GO:…	1.03582	5.822e-11
Contig80.62	Surfeit locus protein 6	not assigned.unknown	Cre02.g082300.t1.2				1.03262	6.75868e-08
Contig35.32		not assigned.unknown					1.0323	3.65657e-06
Contig35.83	Inherit from virNOG: Bile acid	not assigned.unknown	Cre12.g521950.t1.1		K14347	GO:0005575,GO:0005622,GO:0005623,GO:0005737,GO:0009507,GO:0009526,GO:0009536,GO:0009941,GO:0016020,GO:0031967,GO:0031975,GO:0043226,GO:0043227,GO:0043229,GO:0043231,GO:0044422,GO:0044424,GO:0044434,GO:0044435,GO:0044444,GO:0044446,GO:0044464	1.03216	1.2115e-06
Contig16.45	Methylenetetrahydrofolate reductase	C1-metabolism.methylenetetrahydrofolate reductase	Cre10.g433600.t1.2		K00297	GO:0005575,GO:0005622,GO:0005623,GO:0005737,GO:0005829,GO:0044424,GO:0044444,GO:0044464	1.03156	4.34042e-13
Contig14.57	Ribosome biogenesis protein Nop16	not assigned.unknown	Cre17.g726650.t1.2		K14839		1.02964	3.94813e-06
Contig12.84	solute carrier family 17	transport.phosphate	Cre01.g023000.t1.1	Sodium-dependent phosphate transporter, major facilitator superfamily	K08193		1.02937	0.000214107
Contig6.83	Chorismate synthase	amino acid metabolism.synthesis.aromatic aa.chorismate.chorismate synthase	Cre03.g145747.t1.1	Chorismate synthase	K01736	GO:0005575,GO:0005622,GO:0005623,GO:0005634,GO:0005730,GO:0005737,GO:0009507,GO:0009532,GO:0009536,GO:0009570,GO:0031974,GO:0031981,GO:0043226,GO:0043227,GO:0043228,GO:0043229,GO:0043231,GO:0043232,GO:0043233,GO:0044422,GO:0044424,GO:0044428,GO:0044434,GO:0044435,GO:0044444,GO:0044446,GO:0044464,GO:0070013	1.02909	3.82905e-12
Contig14.6		not assigned.unknown	Cre13.g571300.t1.2				1.02878	9.95845e-08
Contig29.114		not assigned.unknown					1.02654	0.000230418
Contig65.27	0	not assigned.unknown	Cre17.g742550.t1.2				1.02586	0.00505403
Contig40.42	transporter	not assigned.unknown	Cre06.g309000.t1.2	Anion transporter			1.02394	6.38582e-10
Contig2.341	AAA	transport.ABC transporters and multidrug resistance systems	Cre17.g731050.t1.2		K12608	GO:0005575,GO:0005622,GO:0005623,GO:0005737,GO:0044424,GO:0044464	1.01874	0.00128014
Contig18.37	Helix-loop-helix DNA-binding domain	not assigned.unknown	Cre14.g620850.t1.2			GO:0005575,GO:0005622,GO:0005623,GO:0005634,GO:0043226,GO:0043227,GO:0043229,GO:0043231,GO:0044424,GO:0044464	1.01872	5.78242e-05
Contig1.576	EXOIII	DNA.unspecified	Cre11.g480060.t1.2		K18327		1.01821	8.84617e-06
Contig10.153	Anticodon-binding domain of tRNA	protein.aa activation.valine-tRNA ligase	Cre12.g537100.t1.2		K01873	GO:0000003,GO:0003006,GO:0005575,GO:0005622,GO:0005623,GO:0005737,GO:0005739,GO:0005829,GO:0007275,GO:0008150,GO:0009507,GO:0009536,GO:0009790,GO:0009791,GO:0009793,GO:0010154,GO:0022414,GO:0032501,GO:0032502,GO:0043226,GO:0043227,GO:0043229,GO:0043231,GO:0044424,GO:0044444,GO:0044464,GO:0044699,GO:0044707,GO:0044767,GO:0048316,GO:0048608,GO:0048731,GO:0048856,GO:0061458	1.01717	4.8486e-15
Contig37.56	Inherit from virNOG: Mitochondrial import inner membrane translocase subunit Tim17 Tim22 Tim23 family protein	protein.targeting.mitochondria	Cre03.g183100.t1.2	Mitochondrial inner membrane translocase		GO:0005575,GO:0005622,GO:0005623,GO:0005737,GO:0005739,GO:0005773,GO:0005774,GO:0005886,GO:0009507,GO:0009526,GO:0009536,GO:0009941,GO:0016020,GO:0031090,GO:0031967,GO:0031975,GO:0043226,GO:0043227,GO:0043229,GO:0043231,GO:0044422,GO:0044424,GO:0044434,GO:0044435,GO:0044437,GO:0044444,GO:0044446,GO:0044464,GO:0071944	1.01546	4.26197e-06
Contig1.214	Sas10/Utp3/C1D family	RNA.regulation of transcription.unclassified	Cre09.g394399.t1.1		K14765,K14767		1.01436	6.24198e-05
Contig86.45	Protein of unknown function (DUF3550/UPF0682)	not assigned.unknown	Cre14.g633100.t1.2				1.01356	2.36277e-07
Contig81.29	This protein is an auxiliary protein of DNA polymerase delta and is involved in the control of eukaryotic DNA replication by increasing the polymerase's processibility during elongation of the leading strand (By similarity)	RNA.regulation of transcription.putative transcription regulator	Cre12.g515850.t1.2	Proliferating cell nuclear antigen homolog	K04802	GO:0005575,GO:0005622,GO:0005623,GO:0005634,GO:0005730,GO:0005737,GO:0006139,GO:0006259,GO:0006281,GO:0006301,GO:0006725,GO:0006807,GO:0006950,GO:0006974,GO:0008150,GO:0008152,GO:0009058,GO:0009059,GO:0009987,GO:0018130,GO:0019438,GO:0019985,GO:0031974,GO:0031981,GO:0033554,GO:0034641,GO:0034645,GO:0034654,GO:0042276,GO:0043170,GO:0043226,GO:0043227,GO:0043228,GO:0043229,GO:0043231,GO:0043232,GO:…	1.01233	7.30083e-05
Contig69.65	GDSL-like Lipase/Acylhydrolase	not assigned.unknown	Cre16.g680300.t1.2		K11018,K12686	GO:0005575,GO:0005576	1.01199	1.05811e-05
Contig34.32	high-affinity nickel-transport family protein	transport.metal	Cre14.g629650.t1.1	Nickel transporter			1.01198	0.00143447
Contig176.28		not assigned.unknown	Cre02.g146000.t1.2				1.00969	2.87504e-07
Contig156.5	F-box and leucine-rich repeat protein	not assigned.unknown			K10268		1.00844	0.00441581
Contig51.63	Uncharacterized protein family UPF0004	metal handling.binding, chelation and storage	Cre06.g278142.t1.1		K14441		1.00803	0.000182305
Contig43.53	RNA recognition motif. (a.k.a. RRM, RBD, or RNP domain)	RNA.RNA binding	Cre09.g392350.t1.2		K11294		1.00484	2.18833e-20
Contig103.9	Arginyl tRNA synthetase N terminal domain	protein.aa activation.arginine-tRNA ligase	Cre03.g143887.t1.1		K01887	GO:0000003,GO:0003006,GO:0005575,GO:0005622,GO:0005623,GO:0005737,GO:0005739,GO:0007275,GO:0008150,GO:0009507,GO:0009532,GO:0009536,GO:0009570,GO:0009790,GO:0009791,GO:0009793,GO:0010154,GO:0022414,GO:0032501,GO:0032502,GO:0043226,GO:0043227,GO:0043229,GO:0043231,GO:0044422,GO:0044424,GO:0044434,GO:0044435,GO:0044444,GO:0044446,GO:0044464,GO:0044699,GO:0044707,GO:0044767,GO:0048316,GO:0048608,GO:…	1.00396	6.16245e-12
Contig277.12	U3 small nucleolar RNA-interacting protein	RNA.processing	Cre06.g278175.t1.1		K14793	GO:0000003,GO:0000151,GO:0003006,GO:0005575,GO:0005622,GO:0005623,GO:0005634,GO:0005730,GO:0006139,GO:0006364,GO:0006396,GO:0006725,GO:0006807,GO:0007154,GO:0007275,GO:0008037,GO:0008150,GO:0008152,GO:0009553,GO:0009790,GO:0009791,GO:0009793,GO:0009856,GO:0009875,GO:0009987,GO:0010154,GO:0010467,GO:0016070,GO:0016072,GO:0022414,GO:0022613,GO:0031461,GO:0031974,GO:0031981,GO:0032501,GO:0032502,GO:…	1.00331	4.49503e-06
Contig1.221	Mitochondrial carrier protein	not assigned.unknown	Cre11.g467535.t1.1	Mitochondrial substrate carrier protein			1.0013	4.77719e-23
Contig46.68	Protein arginine n-methyltransferase	misc.O-methyl transferases	Cre01.g051000.t1.1				1.00106	0.000263862
Contig125.7	Pfam:DUF2044	not assigned.unknown	Cre01.g030150.t1.2			GO:0000228,GO:0005575,GO:0005622,GO:0005623,GO:0005634,GO:0005657,GO:0005694,GO:0005737,GO:0006139,GO:0006259,GO:0006260,GO:0006281,GO:0006301,GO:0006725,GO:0006807,GO:0006950,GO:0006974,GO:0006996,GO:0007049,GO:0007059,GO:0007062,GO:0008150,GO:0008152,GO:0009058,GO:0009059,GO:0009507,GO:0009526,GO:0009536,GO:0009941,GO:0009987,GO:0016043,GO:0022402,GO:0030894,GO:0031967,GO:0031974,GO:0031975,GO:…	1.00048	0.000590508
Contig2.345	Uncharacterized protein family UPF0016	not assigned.unknown	Cre17.g731300.t1.2			GO:0005575,GO:0008150,GO:0009628,GO:0016020,GO:0050896,GO:0080167	0.99782	2.14649e-05
Contig6.68	ABC transporter E family member	RNA.transcription	Cre09.g409350.t1.2	Fe-S ABC transporter	K06174	GO:0003674,GO:0005215,GO:0005575,GO:0006810,GO:0008150,GO:0016020,GO:0051179,GO:0051234	0.996451	3.81648e-15
Contig115.29	Ribosome 60S biogenesis N-terminal	not assigned.unknown	Cre02.g074300.t1.1		K14861	GO:0005575,GO:0005622,GO:0005623,GO:0005737,GO:0005739,GO:0043226,GO:0043227,GO:0043229,GO:0043231,GO:0044424,GO:0044444,GO:0044464	0.996252	0.000113723
Contig95.41	Chromate transporter	not assigned.unknown	Cre12.g512950.t1.2	Chromate ion transporter	K07240		0.993356	0.000121151
Contig9.59	EXOIII	DNA.unspecified	Cre01.g036600.t1.2		K14570	GO:0003674,GO:0003824,GO:0004518,GO:0004527,GO:0005575,GO:0005622,GO:0005623,GO:0005634,GO:0005654,GO:0006139,GO:0006401,GO:0006725,GO:0006807,GO:0008150,GO:0008152,GO:0008408,GO:0009056,GO:0009057,GO:0009987,GO:0010586,GO:0010587,GO:0016070,GO:0016592,GO:0016787,GO:0016788,GO:0019439,GO:0031974,GO:0031981,GO:0032991,GO:0034641,GO:0034655,GO:0034660,GO:0034661,GO:0043170,GO:0043226,GO:0043227,GO:…	0.992877	4.68763e-07
Contig227.6	Acetyltransferase (GNAT) family	misc.GCN5-related N-acetyltransferase	Cre01.g002250.t1.2			GO:0005575,GO:0005622,GO:0005623,GO:0005737,GO:0009507,GO:0009536,GO:0043226,GO:0043227,GO:0043229,GO:0043231,GO:0044424,GO:0044444,GO:0044464	0.989177	1.49338e-05
Contig5.11	Ammonium transporter	transport.ammonium	Cre13.g569850.t1.2	Ammonium transporter	K03320	GO:0001763,GO:0003674,GO:0005215,GO:0005575,GO:0005622,GO:0005623,GO:0005634,GO:0005886,GO:0005911,GO:0006461,GO:0006810,GO:0006811,GO:0006812,GO:0006820,GO:0007275,GO:0008150,GO:0008324,GO:0008509,GO:0008519,GO:0009506,GO:0009607,GO:0009624,GO:0009628,GO:0009653,GO:0009719,GO:0009725,GO:0009737,GO:0009791,GO:0009886,GO:0009887,GO:0009987,GO:0010015,GO:0010033,GO:0010101,GO:0010102,GO:0010311,GO:…	0.987859	8.77842e-27
Contig12.105		not assigned.unknown					0.986541	0.00739088
Contig60.48	Eukaryotic translation initiation factor 3 subunit 8	protein.synthesis.initiation	Cre04.g217550.t1.1	Eukaryotic translation initiation factor 3, subunit C	K03252,K08597	GO:0005575,GO:0005622,GO:0005623,GO:0005634,GO:0005737,GO:0005829,GO:0043226,GO:0043227,GO:0043229,GO:0043231,GO:0044424,GO:0044444,GO:0044464	0.985016	1.90694e-14
Contig4.249	AIR synthase related protein, N-terminal domain	nucleotide metabolism.synthesis.purine.FGAR amidotransferase	Cre08.g364800.t1.2		K01952	GO:0005575,GO:0005622,GO:0005623,GO:0005737,GO:0005739,GO:0009507,GO:0009536,GO:0043226,GO:0043227,GO:0043229,GO:0043231,GO:0044424,GO:0044444,GO:0044464	0.984574	4.87691e-23
Contig57.72	Inherit from KOG: RING finger	not assigned.unknown	Cre09.g399439.t1.1		K10604,K15693	GO:0000003,GO:0000209,GO:0003006,GO:0003674,GO:0003824,GO:0004842,GO:0005575,GO:0005622,GO:0005623,GO:0005634,GO:0005737,GO:0005768,GO:0005769,GO:0005829,GO:0005886,GO:0006464,GO:0006513,GO:0006810,GO:0007034,GO:0007041,GO:0007275,GO:0007548,GO:0007568,GO:0008150,GO:0008152,GO:0008277,GO:0008333,GO:0008340,GO:0009653,GO:0009966,GO:0009968,GO:0009987,GO:0010171,GO:0010259,GO:0010646,GO:0010648,GO:…	0.983294	4.42453e-05
Contig53.43	WD repeat-containing protein	not assigned.unknown	Cre04.g215350.t1.1		K14552		0.983268	1.68198e-06
Contig217.2	tRNA synthetases class II core domain (F)	protein.aa activation.phenylalanine-tRNA ligase	Cre09.g389430.t1.1		K01889	GO:0005575,GO:0005622,GO:0005623,GO:0005737,GO:0005829,GO:0044424,GO:0044444,GO:0044464	0.98224	4.17556e-07
Contig35.53		RNA.RNA binding	Cre02.g144500.t1.1				0.979837	0.00221387
Contig2.268	PHOsphatase	protein.postranslational modification	Cre01.g041450.t1.1		K17505		0.979552	0.00318597
Contig40.69	3' exoribonuclease family, domain 1	RNA.processing.ribonucleases	Cre14.g624500.t1.2	Exosome complex exonuclease component	K12590	GO:0003674,GO:0003676,GO:0003677,GO:0003690,GO:0003723,GO:0003727,GO:0003824,GO:0004518,GO:0004536,GO:0004540,GO:0005488,GO:0005575,GO:0005622,GO:0005623,GO:0005634,GO:0005730,GO:0006139,GO:0006725,GO:0006807,GO:0008150,GO:0008152,GO:0009987,GO:0016787,GO:0016788,GO:0031974,GO:0031981,GO:0034641,GO:0043170,GO:0043226,GO:0043227,GO:0043228,GO:0043229,GO:0043231,GO:0043232,GO:0043233,GO:0043566,GO:…	0.975203	0.0083314
Contig4.268	0	not assigned.unknown					0.973776	0.00263105
Contig108.51	FAD binding domain	not assigned.unknown	Cre11.g467649.t1.1	RAP-domain containing protein with FAST leucine-rich domain			0.973578	0.000528555
Contig80.35		not assigned.unknown	Cre17.g743597.t1.1				0.97279	7.31842e-05
Contig87.8	Nop14-like family	not assigned.unknown	Cre06.g260850.t1.2	Nucleolar protein	K14766	GO:0005575,GO:0005622,GO:0005623,GO:0005737,GO:0005829,GO:0044424,GO:0044444,GO:0044464	0.96703	6.08225e-07
Contig35.37		not assigned.unknown					0.965153	4.6947e-07
Contig84.51	WD domain, G-beta repeat	signalling.G-proteins	Cre13.g606850.t1.2		K14548	GO:0003002,GO:0005575,GO:0005622,GO:0005623,GO:0005634,GO:0007275,GO:0007389,GO:0008150,GO:0009653,GO:0009790,GO:0009791,GO:0009886,GO:0009887,GO:0009888,GO:0010015,GO:0010051,GO:0010073,GO:0010101,GO:0010102,GO:0010305,GO:0010311,GO:0010449,GO:0022622,GO:0032501,GO:0032502,GO:0032879,GO:0035266,GO:0040007,GO:0043226,GO:0043227,GO:0043229,GO:0043231,GO:0044424,GO:0044464,GO:0044699,GO:0044707,GO:…	0.96435	2.46996e-07
Contig265.4	queuine tRNA-ribosyltransferase subunit	not assigned.unknown	Cre10.g451000.t1.2		K15407		0.962638	0.000138462
Contig30.59	(ABC) transporter	transport.ABC transporters and multidrug resistance systems	Cre07.g313250.t1.2				0.961575	4.19591e-08
Contig8.174	Dehydrogenase reductase SDR family	misc.short chain dehydrogenase/reductase (SDR)	Cre08.g381516.t1.1		K11168		0.960879	6.91876e-11
Contig75.35	Inorganic phosphate transporter	transport.phosphate	Cre02.g075050.t1.2	Proton/phosphate symporter	K08176	GO:0003674,GO:0005215,GO:0005315,GO:0005575,GO:0005622,GO:0005623,GO:0005634,GO:0005737,GO:0005773,GO:0005794,GO:0005886,GO:0005911,GO:0006810,GO:0006811,GO:0006817,GO:0006820,GO:0008150,GO:0008509,GO:0009506,GO:0009719,GO:0009725,GO:0009737,GO:0009987,GO:0010033,GO:0015075,GO:0015291,GO:0015698,GO:0016020,GO:0022804,GO:0022857,GO:0022891,GO:0022892,GO:0030054,GO:0033993,GO:0034220,GO:0042221,GO:…	0.960055	2.03181e-17
Contig72.24	protein kinase kinase kinase	protein.postranslational modification	Cre14.g632860.t1.2		K01597,K03283,K04417	GO:0008150,GO:0008219,GO:0009987,GO:0010941,GO:0010942,GO:0016265,GO:0042981,GO:0043065,GO:0043067,GO:0043068,GO:0044699,GO:0044763,GO:0048518,GO:0048522,GO:0050789,GO:0050794,GO:0065007	0.959722	2.3094e-06
Contig172.9		not assigned.unknown					0.95941	0.00837028
Contig163.24	Seryl-tRNA synthetase N-terminal domain	protein.aa activation.serine-tRNA ligase	Cre03.g189400.t1.2	Seryl-tRNA(Sec) synthetase	K01875	GO:0005575,GO:0005622,GO:0005623,GO:0005737,GO:0005829,GO:0008150,GO:0010035,GO:0010038,GO:0042221,GO:0044424,GO:0044444,GO:0044464,GO:0046686,GO:0050896	0.957026	1.18189e-09
Contig64.44	(RNA) helicase	RNA.processing	Cre01.g021600.t1.2		K12823,K13178	GO:0003674,GO:0003676,GO:0003723,GO:0003724,GO:0003824,GO:0004386,GO:0005488,GO:0005575,GO:0005622,GO:0005623,GO:0005634,GO:0005737,GO:0006139,GO:0006152,GO:0006163,GO:0006195,GO:0006200,GO:0006396,GO:0006725,GO:0006753,GO:0006793,GO:0006796,GO:0006807,GO:0008150,GO:0008152,GO:0008186,GO:0009056,GO:0009116,GO:0009117,GO:0009119,GO:0009123,GO:0009125,GO:0009126,GO:0009128,GO:0009141,GO:0009143,GO:…	0.956297	1.01219e-05
Contig3.198	Protein of unknown function (DUF3419)	not assigned.unknown	Cre07.g324200.t1.2	Diacylglyceryl-N,N,N-trimethylhomoserine synthesis protein	K13621		0.953657	1.29886e-15
Contig127.15		not assigned.unknown	Cre03.g201150.t1.1				0.952022	0.000342893
Contig2.323	Inorganic phosphate transporter	transport.phosphate	Cre02.g075050.t1.2	Proton/phosphate symporter	K08176	GO:0003674,GO:0005215,GO:0005315,GO:0005575,GO:0005622,GO:0005623,GO:0005634,GO:0005737,GO:0005773,GO:0005794,GO:0005886,GO:0005911,GO:0006810,GO:0006811,GO:0006817,GO:0006820,GO:0008150,GO:0008509,GO:0009506,GO:0009719,GO:0009725,GO:0009737,GO:0009987,GO:0010033,GO:0015075,GO:0015291,GO:0015698,GO:0016020,GO:0022804,GO:0022857,GO:0022891,GO:0022892,GO:0030054,GO:0033993,GO:0034220,GO:0042221,GO:…	0.947425	9.58096e-17
Contig22.11	nervous system development	RNA.RNA binding	Cre12.g544050.t1.1			GO:0003674,GO:0003676,GO:0003723,GO:0003729,GO:0005488,GO:0005575,GO:0005622,GO:0005623,GO:0005634,GO:0005737,GO:0007275,GO:0007399,GO:0008150,GO:0032501,GO:0032502,GO:0043226,GO:0043227,GO:0043229,GO:0043231,GO:0044424,GO:0044464,GO:0044699,GO:0044707,GO:0048731,GO:0048856,GO:0097159,GO:1901363	0.947259	2.58738e-20
Contig34.54		not assigned.unknown					0.947258	6.88831e-10
Contig124.57	Serine palmitoyl-transferase	lipid metabolism.exotics (steroids, squalene etc).sphingolipids.serine C-palmitoyltransferase	Cre04.g230144.t1.1	Component of serine palmitoyltransferase	K00654	GO:0003674,GO:0003824,GO:0004758,GO:0005575,GO:0005622,GO:0005623,GO:0005737,GO:0005773,GO:0005783,GO:0005789,GO:0006066,GO:0006629,GO:0006643,GO:0006665,GO:0006670,GO:0006807,GO:0007275,GO:0008150,GO:0008152,GO:0008610,GO:0009058,GO:0009314,GO:0009416,GO:0009555,GO:0009628,GO:0009639,GO:0009640,GO:0009791,GO:0009987,GO:0010941,GO:0012505,GO:0016020,GO:0016408,GO:0016409,GO:0016454,GO:0016740,GO:…	0.946709	3.56135e-06
Contig3.67	FHA domain	not assigned.unknown	Cre01.g007350.t1.2	Predicted protein	K10644		0.946652	0.00108293
Contig3.228	Pfam:tRNA_anti	protein.aa activation.asparagine-tRNA ligase	Cre03.g193800.t1.1		K01893	GO:0000003,GO:0003006,GO:0005575,GO:0005622,GO:0005623,GO:0005737,GO:0005739,GO:0005829,GO:0007275,GO:0008150,GO:0009507,GO:0009536,GO:0009790,GO:0009791,GO:0009793,GO:0010035,GO:0010038,GO:0010154,GO:0022414,GO:0032501,GO:0032502,GO:0042221,GO:0043226,GO:0043227,GO:0043229,GO:0043231,GO:0044424,GO:0044444,GO:0044464,GO:0044699,GO:0044707,GO:0044767,GO:0046686,GO:0048316,GO:0048608,GO:0048731,GO:…	0.94172	2.33195e-07
Contig142.20	Component of the eukaryotic translation initiation factor 3 (eIF-3) complex, which is involved in protein synthesis and, together with other initiation factors, stimulates binding of mRNA and methionyl-tRNAi to the 40S ribosome (By similarity)	protein.synthesis.initiation	Cre16.g676314.t1.1	Eukaryotic translation initiation factor 3, subunit H	K03247	GO:0005575,GO:0005622,GO:0005623,GO:0005737,GO:0005829,GO:0044424,GO:0044444,GO:0044464	0.940099	5.14583e-07
Contig245.5	Tim10/DDP family zinc finger	protein.targeting.mitochondria	Cre01.g033400.t1.2	Mitochondrial inner membrane translocase	K17777	GO:0005575,GO:0005622,GO:0005623,GO:0005737,GO:0005739,GO:0005740,GO:0005743,GO:0005758,GO:0016020,GO:0019866,GO:0031090,GO:0031966,GO:0031967,GO:0031970,GO:0031974,GO:0031975,GO:0043226,GO:0043227,GO:0043229,GO:0043231,GO:0044422,GO:0044424,GO:0044429,GO:0044444,GO:0044446,GO:0044464	0.938701	0.00226474
Contig8.163	GUCT (NUC152) domain	RNA.processing.RNA helicase	Cre02.g118300.t1.2	DEAD box ATP-dependent RNA helicase	K16911	GO:0003674,GO:0005488,GO:0005515,GO:0005575,GO:0005622,GO:0005623,GO:0005634,GO:0005730,GO:0006139,GO:0006725,GO:0006807,GO:0008150,GO:0008152,GO:0009987,GO:0016070,GO:0017151,GO:0019899,GO:0031974,GO:0031981,GO:0034641,GO:0043170,GO:0043226,GO:0043227,GO:0043228,GO:0043229,GO:0043231,GO:0043232,GO:0043233,GO:0044237,GO:0044238,GO:0044260,GO:0044422,GO:0044424,GO:0044428,GO:0044446,GO:0044464,GO:…	0.935651	2.12065e-06
Contig8.60	Insulinase (Peptidase family M16)	protein.targeting.mitochondria	Cre17.g722800.t1.2	Mitochondrial processing peptidase alpha subunit	K01412	GO:0000166,GO:0001882,GO:0001883,GO:0003674,GO:0005488,GO:0005524,GO:0005575,GO:0005622,GO:0005623,GO:0005737,GO:0005739,GO:0005740,GO:0005741,GO:0005743,GO:0005746,GO:0005750,GO:0005758,GO:0005759,GO:0005773,GO:0005774,GO:0006950,GO:0006970,GO:0008150,GO:0009507,GO:0009536,GO:0009628,GO:0009651,GO:0016020,GO:0017076,GO:0019866,GO:0019867,GO:0030554,GO:0031090,GO:0031966,GO:0031967,GO:0031968,GO:…	0.934672	4.93777e-05
Contig131.15	non-SMC condensin II complex, subunit H2	not assigned.unknown	Cre09.g408900.t1.2		K11490	GO:0001775,GO:0002376,GO:0002520,GO:0002521,GO:0005575,GO:0005622,GO:0005623,GO:0005634,GO:0005694,GO:0007275,GO:0008150,GO:0009987,GO:0030097,GO:0030098,GO:0030154,GO:0030217,GO:0032501,GO:0032502,GO:0033077,GO:0042110,GO:0043226,GO:0043227,GO:0043228,GO:0043229,GO:0043231,GO:0043232,GO:0044424,GO:0044464,GO:0044699,GO:0044707,GO:0044763,GO:0044767,GO:0045321,GO:0046649,GO:0048513,GO:0048534,GO:…	0.934601	0.00802152
Contig177.21	urea active transporter	transport.unspecified cations	Cre17.g703800.t1.1	Urea active transporter		GO:0003674,GO:0005215,GO:0005575,GO:0005623,GO:0005886,GO:0006810,GO:0008150,GO:0009987,GO:0015204,GO:0015840,GO:0016020,GO:0019755,GO:0022857,GO:0022891,GO:0022892,GO:0042886,GO:0042887,GO:0044464,GO:0044699,GO:0044763,GO:0044765,GO:0051179,GO:0051234,GO:0055085,GO:0071702,GO:0071705,GO:0071918,GO:0071944	0.932507	8.72178e-06
Contig53.74		not assigned.unknown	Cre09.g406950.t1.1				0.931825	0.00337028
Contig60.10		not assigned.unknown					0.930943	5.24193e-13
Contig24.20	Nucleosome assembly protein (NAP)	DNA.synthesis/chromatin structure	Cre09.g416350.t1.2		K11279	GO:0005575,GO:0005622,GO:0005623,GO:0005634,GO:0005737,GO:0005829,GO:0005886,GO:0006139,GO:0006259,GO:0006281,GO:0006725,GO:0006807,GO:0006950,GO:0006974,GO:0008150,GO:0008152,GO:0009292,GO:0009294,GO:0009987,GO:0010035,GO:0010038,GO:0016020,GO:0033554,GO:0034641,GO:0042221,GO:0043170,GO:0043226,GO:0043227,GO:0043229,GO:0043231,GO:0044237,GO:0044238,GO:0044260,GO:0044424,GO:0044444,GO:0044464,GO:…	0.929697	2.96739e-16
Contig32.71	SpoU rRNA Methylase family	RNA.processing	Cre16.g653050.t1.1				0.929459	0.00712318
Contig65.74	SWI SNF-related matrix-associated actin-dependent regulator of chromatin subfamily A-like protein	RNA.regulation of transcription.Chromatin Remodeling Factors	Cre03.g199350.t1.1		K14440		0.927527	1.75971e-05
Contig155.3	Fatty acid desaturase	lipid metabolism.FA desaturation.desaturase	Cre01.g037700.t1.2	Fatty acid desaturase; Linoleate desaturase	K12418		0.925691	1.69992e-08
Contig2.296		not assigned.unknown					0.925536	0.000273636
Contig111.15	Protein of unknown function (DUF933)	signalling.G-proteins	Cre02.g083600.t1.2		K19788		0.923934	0.000478015
Contig305.9	Patatin-like phospholipase	not assigned.unknown	Cre12.g530950.t1.1				0.9221	0.000668725
Contig68.15	protein kinase kinase kinase	protein.postranslational modification	Cre06.g310100.t1.2				0.921539	3.07572e-08
Contig125.36		not assigned.unknown					0.921489	0.000661507
Contig5.79	Ion transport protein	transport.potassium	Cre01.g012700.t1.2			GO:0003674,GO:0005215,GO:0005216,GO:0005244,GO:0005249,GO:0005261,GO:0005267,GO:0005575,GO:0005622,GO:0005623,GO:0005634,GO:0006810,GO:0006811,GO:0006812,GO:0006813,GO:0006950,GO:0008150,GO:0008324,GO:0009266,GO:0009409,GO:0009414,GO:0009415,GO:0009628,GO:0009719,GO:0009725,GO:0009737,GO:0009753,GO:0009987,GO:0010033,GO:0010035,GO:0015075,GO:0015077,GO:0015079,GO:0015267,GO:0015271,GO:0015672,GO:…	0.919676	6.63199e-09
Contig4.232		not assigned.unknown	Cre03.g183750.t1.1				0.918971	0.00342281
Contig244.9		not assigned.unknown					0.918357	0.000671795
Contig176.4	h ACA ribonucleoprotein complex subunit 1-like protein	protein.synthesis.ribosome biogenesis.Pre-rRNA processing and modifications.snoRNPs	Cre13.g567850.t1.2		K11128	GO:0005575,GO:0005622,GO:0005623,GO:0005634,GO:0005730,GO:0005737,GO:0009507,GO:0009534,GO:0009535,GO:0009536,GO:0009579,GO:0016020,GO:0031974,GO:0031976,GO:0031981,GO:0031984,GO:0034357,GO:0042651,GO:0043226,GO:0043227,GO:0043228,GO:0043229,GO:0043231,GO:0043232,GO:0043233,GO:0044422,GO:0044424,GO:0044428,GO:0044434,GO:0044435,GO:0044436,GO:0044444,GO:0044446,GO:0044464,GO:0055035,GO:0070013	0.918062	6.58904e-05
Contig20.77		not assigned.unknown					0.914672	4.67471e-05
Contig1.358	ammonium transporter	transport.ammonium	Cre13.g569850.t1.2	Ammonium transporter	K03320		0.914568	0.00605173
Contig107.26	Glutamate-gated receptor that probably acts as non- selective cation channel (By similarity)	not assigned.unknown	Cre16.g685650.t1.1	Ionotropic glutamate receptor	K05387	GO:0005575,GO:0016020	0.913754	0.00457382
Contig324.5	linoleoyl-CoA desaturase activity	lipid metabolism.FA desaturation.omega 6 desaturase	Cre06.g288650.t1.2		K10255,K10256,K10257,K12418		0.913237	0.000171761
Contig255.9	calcium-dependent protein kinase	signalling.calcium	Cre19.g750597.t1.1		K13412	GO:0003674,GO:0003824,GO:0004672,GO:0004674,GO:0005575,GO:0005622,GO:0005623,GO:0005634,GO:0005737,GO:0005773,GO:0005829,GO:0005886,GO:0006464,GO:0006468,GO:0006793,GO:0006796,GO:0006950,GO:0006970,GO:0007154,GO:0007165,GO:0008150,GO:0008152,GO:0009628,GO:0009651,GO:0009719,GO:0009725,GO:0009737,GO:0009738,GO:0009755,GO:0009987,GO:0010033,GO:0010119,GO:0010359,GO:0016020,GO:0016301,GO:0016310,GO:…	0.912944	0.000568846
Contig1.270	Zinc finger CCCH domain-containing protein 6	RNA.regulation of transcription.C3H zinc finger family	Cre12.g523000.t1.1				0.912929	3.4299e-13
Contig17.123	0	not assigned.unknown	Cre17.g734564.t1.1				0.912795	0.000273058
Contig1.115	RimM N-terminal domain	RNA.processing	Cre03.g191950.t1.2		K02860	GO:0005575,GO:0005622,GO:0005623,GO:0005737,GO:0009507,GO:0009536,GO:0043226,GO:0043227,GO:0043229,GO:0043231,GO:0044424,GO:0044444,GO:0044464	0.911334	0.00261956
Contig1.245		not assigned.unknown	Cre10.g434200.t1.1				0.910932	0.00202665
Contig121.15	Transcription factor	RNA.regulation of transcription.C3H zinc finger family	Cre07.g326150.t1.1			GO:0000003,GO:0001071,GO:0003006,GO:0003674,GO:0003700,GO:0005575,GO:0005622,GO:0005623,GO:0005634,GO:0006355,GO:0007275,GO:0008150,GO:0009790,GO:0009791,GO:0009793,GO:0009889,GO:0010154,GO:0010468,GO:0010556,GO:0019219,GO:0019222,GO:0022414,GO:0031323,GO:0031326,GO:0032501,GO:0032502,GO:0043226,GO:0043227,GO:0043229,GO:0043231,GO:0044424,GO:0044464,GO:0044699,GO:0044707,GO:0044767,GO:0048316,GO:…	0.909953	6.66788e-08
Contig80.46	NUC153 domain	not assigned.unknown	Cre10.g452500.t1.2				0.909786	1.89256e-06
Contig80.72		not assigned.unknown	Cre07.g357500.t1.1				0.90944	7.36024e-10
Contig39.72	Ribosomal protein L7/L12 C-terminal domain	protein.synthesis.ribosomal protein.prokaryotic.chloroplast.50S subunit.L12	Cre13.g581650.t1.2	Plastid ribosomal protein L7/L12	K02935	GO:0000311,GO:0000313,GO:0000315,GO:0005575,GO:0005622,GO:0005623,GO:0005737,GO:0005840,GO:0005911,GO:0006412,GO:0006950,GO:0006952,GO:0008150,GO:0008152,GO:0009058,GO:0009059,GO:0009295,GO:0009506,GO:0009507,GO:0009526,GO:0009532,GO:0009534,GO:0009535,GO:0009536,GO:0009547,GO:0009570,GO:0009579,GO:0009607,GO:0009617,GO:0009941,GO:0009987,GO:0010467,GO:0015934,GO:0016020,GO:0019538,GO:0030054,GO:…	0.908436	6.47765e-11
Contig29.51	Class II histone deacetylase complex subunits 2 and 3	RNA.regulation of transcription.Chromatin Remodeling Factors	Cre12.g508150.t1.2		K19001	GO:0000785,GO:0000786,GO:0003674,GO:0003678,GO:0003824,GO:0004003,GO:0004386,GO:0005575,GO:0005622,GO:0005623,GO:0005634,GO:0005694,GO:0006139,GO:0006152,GO:0006163,GO:0006195,GO:0006200,GO:0006259,GO:0006325,GO:0006342,GO:0006344,GO:0006346,GO:0006349,GO:0006355,GO:0006725,GO:0006753,GO:0006793,GO:0006796,GO:0006807,GO:0006996,GO:0008026,GO:0008094,GO:0008150,GO:0008152,GO:0009056,GO:0009116,GO:…	0.906809	0.000310985
Contig12.94	Initiation factor	protein.synthesis.initiation	Cre12.g529950.t1.2	Eukaryotic translation initiation factor 4, gamma subunit	K03260	GO:0005575,GO:0005622,GO:0005623,GO:0005634,GO:0005737,GO:0005829,GO:0008150,GO:0009607,GO:0009615,GO:0009987,GO:0016032,GO:0040011,GO:0043226,GO:0043227,GO:0043229,GO:0043231,GO:0044000,GO:0044403,GO:0044419,GO:0044424,GO:0044444,GO:0044464,GO:0044764,GO:0046739,GO:0046740,GO:0050896,GO:0051701,GO:0051704,GO:0051707,GO:0051814,GO:0052126,GO:0052192	0.905964	5.33936e-13
Contig49.31	Inherit from virNOG: Pumilio	not assigned.unknown	Cre16.g649600.t1.2	Puf protein	K14790	GO:0005575,GO:0005622,GO:0005623,GO:0005634,GO:0005730,GO:0008150,GO:0009743,GO:0009744,GO:0009746,GO:0009749,GO:0010033,GO:0010252,GO:0031974,GO:0031981,GO:0034284,GO:0034285,GO:0042221,GO:0042592,GO:0043226,GO:0043227,GO:0043228,GO:0043229,GO:0043231,GO:0043232,GO:0043233,GO:0044422,GO:0044424,GO:0044428,GO:0044446,GO:0044464,GO:0048878,GO:0050896,GO:0065007,GO:0065008,GO:0070013,GO:1901700	0.905916	0.000291546
Contig120.35	Transcription factor	not assigned.unknown	Cre13.g572450.t1.2				0.905032	1.26339e-08
Contig10.126		not assigned.unknown					0.904522	0.00966173
Contig112.4	Plant specific eukaryotic initiation factor 4B	not assigned.unknown	Cre16.g688050.t1.1				0.902678	2.37311e-05
Contig180.17		not assigned.unknown	Cre04.g217933.t1.1				0.900571	1.65623e-05
Contig155.4	Inherit from virNOG: DEAD-box ATP-dependent RNA helicase	DNA.synthesis/chromatin structure	Cre10.g436650.t1.1		K13179	GO:0002376,GO:0003674,GO:0003724,GO:0003824,GO:0004004,GO:0004386,GO:0005575,GO:0005622,GO:0005623,GO:0005737,GO:0006139,GO:0006152,GO:0006163,GO:0006195,GO:0006200,GO:0006725,GO:0006753,GO:0006793,GO:0006796,GO:0006807,GO:0006950,GO:0006952,GO:0006955,GO:0006968,GO:0008026,GO:0008150,GO:0008152,GO:0008186,GO:0009056,GO:0009116,GO:0009117,GO:0009119,GO:0009123,GO:0009125,GO:0009126,GO:0009128,GO:…	0.900459	0.00136059
Contig99.42	WD domain, G-beta repeat	protein.synthesis.ribosome biogenesis.Pre-rRNA processing and modifications.WD-repeat proteins	Cre06.g255950.t1.1		K14553	GO:0000151,GO:0005575,GO:0005622,GO:0005623,GO:0005634,GO:0005730,GO:0031461,GO:0031974,GO:0031981,GO:0032991,GO:0043226,GO:0043227,GO:0043228,GO:0043229,GO:0043231,GO:0043232,GO:0043233,GO:0043234,GO:0044422,GO:0044424,GO:0044428,GO:0044446,GO:0044464,GO:0070013,GO:0080008	0.897534	1.69355e-05
Contig34.15	0	not assigned.unknown	Cre09.g387500.t1.2				0.897334	2.65414e-07
Contig66.62	Fumarate reductase flavoprotein C-term	amino acid metabolism.degradation.central amino acid metabolism.aspartate	Cre12.g528450.t1.2	L-aspartate oxidase	K00278	GO:0005575,GO:0005622,GO:0005623,GO:0005737,GO:0006139,GO:0006725,GO:0006732,GO:0006733,GO:0006753,GO:0006793,GO:0006796,GO:0006807,GO:0008150,GO:0008152,GO:0009058,GO:0009108,GO:0009117,GO:0009165,GO:0009435,GO:0009507,GO:0009536,GO:0009987,GO:0018130,GO:0019359,GO:0019362,GO:0019363,GO:0019438,GO:0019637,GO:0019674,GO:0034641,GO:0034654,GO:0043226,GO:0043227,GO:0043229,GO:0043231,GO:0044237,GO:…	0.897163	1.32582e-12
Contig24.32	0	RNA.regulation of transcription.unclassified	Cre17.g734628.t1.1		K14821		0.896504	1.74676e-05
Contig258.7	S-adenosyl-L-homocysteine hydrolase, NAD binding domain	amino acid metabolism.degradation.aspartate family.methionine	Cre03.g204250.t1.2	S-Adenosyl homocysteine hydrolase	K01251	GO:0000003,GO:0003006,GO:0003674,GO:0003824,GO:0004013,GO:0005488,GO:0005507,GO:0005575,GO:0005576,GO:0005622,GO:0005623,GO:0005737,GO:0005773,GO:0005774,GO:0005829,GO:0005886,GO:0005911,GO:0006325,GO:0006342,GO:0006346,GO:0006355,GO:0006996,GO:0007275,GO:0008150,GO:0008152,GO:0009506,GO:0009790,GO:0009791,GO:0009793,GO:0009889,GO:0009890,GO:0009892,GO:0009987,GO:0010154,GO:0010468,GO:0010556,GO:…	0.896169	9.46502e-16
Contig33.8		not assigned.unknown					0.894072	0.000180374
Contig10.83		not assigned.unknown					0.893167	5.73155e-05
Contig237.18		not assigned.unknown	Cre07.g317950.t1.1				0.891951	0.00309219
Contig8.129	Glutamine synthetase, beta-Grasp domain	N-metabolism.ammonia metabolism.glutamine synthetase	Cre12.g530600.t1.1	Glutamine synthetase	K01915	GO:0005575,GO:0005622,GO:0005623,GO:0005737,GO:0009507,GO:0009536,GO:0043226,GO:0043227,GO:0043229,GO:0043231,GO:0044424,GO:0044444,GO:0044464	0.891054	8.30375e-13
Contig4.242	FF domain	not assigned.unknown			K12821	GO:0005575,GO:0005622,GO:0005623,GO:0005634,GO:0005654,GO:0005737,GO:0005829,GO:0006139,GO:0006396,GO:0006725,GO:0006807,GO:0008150,GO:0008152,GO:0008380,GO:0009987,GO:0010467,GO:0016070,GO:0016592,GO:0031974,GO:0031981,GO:0032991,GO:0034641,GO:0043170,GO:0043226,GO:0043227,GO:0043229,GO:0043231,GO:0043233,GO:0043234,GO:0044237,GO:0044238,GO:0044260,GO:0044422,GO:0044424,GO:0044428,GO:0044444,GO:…	0.888871	1.7591e-07
Contig68.6	DEAD/DEAH box helicase	protein.synthesis.ribosome biogenesis.Pre-rRNA processing and modifications.DExD-box helicases	Cre12.g513701.t1.2		K14808		0.888692	0.000168908
Contig178.12		not assigned.unknown					0.887706	2.18523e-05
Contig2.192	Ribonucleases P MRP protein subunit POP1 containing protein, expressed	minor CHO metabolism.callose	Cre04.g214690.t1.2		K01164	GO:0006139,GO:0006364,GO:0006396,GO:0006725,GO:0006807,GO:0008150,GO:0008152,GO:0009987,GO:0010467,GO:0016070,GO:0016072,GO:0022613,GO:0034470,GO:0034641,GO:0034660,GO:0042254,GO:0043170,GO:0044085,GO:0044237,GO:0044238,GO:0044260,GO:0046483,GO:0071704,GO:0071840,GO:0090304,GO:1901360	0.885055	0.00016921
Contig42.104		not assigned.unknown					0.885024	2.71139e-17
Contig53.97		not assigned.unknown					0.88394	1.61402e-05
Contig75.43	FAD binding domain	misc.cytochrome P450	Cre16.g683550.t1.2		K00327		0.883428	0.000490148
Contig9.82		not assigned.unknown					0.883219	2.11849e-09
Contig2.114	Surface antigen	protein.targeting.chloroplast	Cre03.g175200.t1.2	Translocon at the outer envelope membrane of chloroplasts, 75 kD		GO:0005575,GO:0005622,GO:0005623,GO:0005737,GO:0005773,GO:0005774,GO:0006605,GO:0006810,GO:0006886,GO:0006996,GO:0007275,GO:0008104,GO:0008150,GO:0009507,GO:0009526,GO:0009527,GO:0009536,GO:0009653,GO:0009657,GO:0009658,GO:0009707,GO:0009790,GO:0009941,GO:0009987,GO:0010006,GO:0015031,GO:0016020,GO:0016021,GO:0016043,GO:0016482,GO:0017038,GO:0019867,GO:0031090,GO:0031224,GO:0031300,GO:0031301,GO:…	0.88272	9.2405e-12
Contig13.2	Component of the eukaryotic translation initiation factor 3 (eIF-3) complex (By similarity)	protein.synthesis.initiation	Cre06.g269450.t1.2	Eukaryotic translation initiation factor 3, subunit G	K03248	GO:0005575,GO:0005622,GO:0005623,GO:0005737,GO:0005852,GO:0005886,GO:0016020,GO:0032991,GO:0043234,GO:0044424,GO:0044444,GO:0044464,GO:0071944	0.879501	2.75542e-10
Contig26.123	Transcription factor	RNA.regulation of transcription.C3H zinc finger family	Cre07.g326150.t1.1			GO:0000003,GO:0001071,GO:0003006,GO:0003674,GO:0003700,GO:0005575,GO:0005622,GO:0005623,GO:0005634,GO:0006355,GO:0007275,GO:0008150,GO:0009790,GO:0009791,GO:0009793,GO:0009889,GO:0010154,GO:0010468,GO:0010556,GO:0019219,GO:0019222,GO:0022414,GO:0031323,GO:0031326,GO:0032501,GO:0032502,GO:0043226,GO:0043227,GO:0043229,GO:0043231,GO:0044424,GO:0044464,GO:0044699,GO:0044707,GO:0044767,GO:0048316,GO:…	0.879475	1.49952e-09
Contig49.85	DNA-directed RNA polymerase	RNA.transcription	Cre07.g322176.t1.1		K03002	GO:0005575,GO:0005622,GO:0005623,GO:0005737,GO:0005829,GO:0044424,GO:0044444,GO:0044464	0.875528	1.65576e-05
Contig14.86	0	not assigned.unknown	Cre17.g721450.t1.1			GO:0005575,GO:0016020	0.874376	9.4297e-05
Contig52.8	Inherit from virNOG: Pentatricopeptide repeat-containing protein At2g32230	transport.misc	Cre13.g563850.t1.1		K18213	GO:0003674,GO:0003824,GO:0004518,GO:0004519,GO:0004521,GO:0004526,GO:0004540,GO:0004549,GO:0005575,GO:0005622,GO:0005623,GO:0005737,GO:0005739,GO:0006139,GO:0006396,GO:0006399,GO:0006725,GO:0006807,GO:0008033,GO:0008150,GO:0008152,GO:0009507,GO:0009536,GO:0009987,GO:0010467,GO:0016070,GO:0016787,GO:0016788,GO:0016891,GO:0016893,GO:0034470,GO:0034641,GO:0034660,GO:0043170,GO:0043226,GO:0043227,GO:…	0.871768	4.00206e-07
Contig32.48	tektin 2 (testicular)	not assigned.unknown	Cre16.g655750.t1.2		K18630,K18631	GO:0003674,GO:0005488,GO:0005515,GO:0005575,GO:0005622,GO:0005623,GO:0005856,GO:0005875,GO:0007017,GO:0008017,GO:0008092,GO:0008150,GO:0009987,GO:0015630,GO:0015631,GO:0032991,GO:0043226,GO:0043228,GO:0043229,GO:0043232,GO:0043234,GO:0044422,GO:0044424,GO:0044430,GO:0044446,GO:0044464,GO:0044699,GO:0044763	0.868658	9.19983e-05
Contig80.44	Protein of unknown function (DUF1012)	not assigned.unknown	Cre02.g095850.t1.1			GO:0005575,GO:0005622,GO:0005623,GO:0005634,GO:0005635,GO:0012505,GO:0016020,GO:0031090,GO:0031965,GO:0031967,GO:0031975,GO:0043226,GO:0043227,GO:0043229,GO:0043231,GO:0044422,GO:0044424,GO:0044428,GO:0044446,GO:0044464	0.867121	2.71195e-05
Contig236.24	Inherit from bactNOG: Methyltransferase FkbM family	not assigned.unknown	Cre02.g097050.t1.2				0.866663	0.00233468
Contig270.13	IF-3 binds to the 30S ribosomal subunit and shifts the equilibrum between 70S ribosomes and their 50S and 30S subunits in favor of the free subunits, thus enhancing the availability of 30S subunits on which protein synthesis initiation begins (By similarity)	protein.synthesis.initiation	Cre01.g001550.t1.1		K02520		0.866266	2.3094e-06
Contig19.107	MYB family transcription factor	RNA.regulation of transcription.MYB-related transcription factor family	Cre06.g275350.t1.1				0.865658	7.12074e-08
Contig45.44	CTP synthase	nucleotide metabolism.synthesis.pyrimidine.CTP synthetase	Cre09.g406050.t1.2	CTP synthase	K01937	GO:0005575,GO:0005622,GO:0005623,GO:0005737,GO:0005829,GO:0008150,GO:0010035,GO:0010038,GO:0042221,GO:0044424,GO:0044444,GO:0044464,GO:0046686,GO:0050896	0.865621	5.89114e-06
Contig1.545		not assigned.unknown					0.861153	1.69571e-06
Contig12.139	adenylosuccinate lyase	nucleotide metabolism.synthesis.purine.SAICAR lyase	Cre13.g565450.t1.2		K01756	GO:0003674,GO:0003824,GO:0004018,GO:0006139,GO:0006163,GO:0006164,GO:0006725,GO:0006753,GO:0006793,GO:0006796,GO:0006807,GO:0006950,GO:0006974,GO:0008150,GO:0008152,GO:0009058,GO:0009117,GO:0009150,GO:0009152,GO:0009165,GO:0009259,GO:0009260,GO:0009987,GO:0016829,GO:0016840,GO:0016842,GO:0018130,GO:0019438,GO:0019637,GO:0019693,GO:0033554,GO:0034641,GO:0034654,GO:0044237,GO:0044238,GO:0044249,GO:…	0.860851	2.93676e-09
Contig16.66		not assigned.unknown					0.860375	0.00045184
Contig258.4	UPF0760 protein	not assigned.unknown	Cre17.g726800.t1.2				0.860214	0.000118792
Contig236.20	WD domain, G-beta repeat	not assigned.unknown	Cre01.g035000.t1.2		K14791		0.859586	0.00130737
Contig90.34	protease Do-like 2	protein.degradation.serine protease	Cre14.g617600.t1.2	DegP-type protease		GO:0003674,GO:0003824,GO:0004175,GO:0004252,GO:0005575,GO:0005622,GO:0005623,GO:0005737,GO:0006091,GO:0006996,GO:0008150,GO:0008152,GO:0008233,GO:0008236,GO:0009056,GO:0009057,GO:0009507,GO:0009526,GO:0009532,GO:0009533,GO:0009534,GO:0009535,GO:0009536,GO:0009570,GO:0009579,GO:0009657,GO:0009658,GO:0009765,GO:0009941,GO:0009987,GO:0010206,GO:0015979,GO:0016020,GO:0016043,GO:0016787,GO:0017171,GO:…	0.854928	5.89993e-07
Contig28.41	Inherit from virNOG: Metallo-beta-lactamase superfamily	not assigned.unknown			K00784		0.854429	0.00353305
Contig283.4	elongation factor G	protein.synthesis.elongation	Cre02.g076250.t1.1	Chloroplast elongation factor G	K02355	GO:0000166,GO:0001882,GO:0001883,GO:0003674,GO:0005488,GO:0005524,GO:0005575,GO:0005622,GO:0005623,GO:0005737,GO:0005739,GO:0008150,GO:0010035,GO:0010038,GO:0017076,GO:0030554,GO:0032549,GO:0032550,GO:0032553,GO:0032555,GO:0032559,GO:0035639,GO:0036094,GO:0042221,GO:0043167,GO:0043168,GO:0043226,GO:0043227,GO:0043229,GO:0043231,GO:0044424,GO:0044444,GO:0044464,GO:0046686,GO:0050896,GO:0097159,GO:…	0.851671	3.50011e-05
Contig169.25	Splicing factor 3B subunit	RNA.processing.splicing	Cre14.g627900.t1.2		K12832		0.850091	0.0031808
Contig140.8		not assigned.unknown	Cre03.g158350.t1.2				0.849765	0.00885986
Contig22.149	tubby like protein	protein.degradation.ubiquitin.E3.SCF.FBOX	Cre03.g155450.t1.1				0.849638	0.00631662
Contig10.182		not assigned.unknown					0.849157	0.00143005
Contig163.18	Domain of unknown function (DUF1726)	not assigned.unknown	Cre03.g192850.t1.2		K14521	GO:0005575,GO:0005622,GO:0005623,GO:0005634,GO:0043226,GO:0043227,GO:0043229,GO:0043231,GO:0044424,GO:0044464	0.846591	0.00020217
Contig4.199		not assigned.unknown					0.846576	0.000132543
Contig8.99	Elongation factor G C-terminus	protein.synthesis.elongation	Cre13.g606000.t1.2	Elongation factor-like protein	K06207		0.845033	0.000746455
Contig38.86	D-3-phosphoglycerate dehydrogenase	amino acid metabolism.synthesis.serine-glycine-cysteine group.serine.phosphoglycerate dehydrogenase	Cre07.g344600.t1.2	D-3-phosphoglycerate dehydrogenase	K00058	GO:0000166,GO:0001882,GO:0001883,GO:0003674,GO:0005488,GO:0005524,GO:0005575,GO:0005622,GO:0005623,GO:0005737,GO:0005739,GO:0007275,GO:0008150,GO:0009507,GO:0009532,GO:0009536,GO:0009553,GO:0009561,GO:0009570,GO:0016020,GO:0017076,GO:0030554,GO:0032501,GO:0032502,GO:0032549,GO:0032550,GO:0032553,GO:0032555,GO:0032559,GO:0035639,GO:0036094,GO:0043167,GO:0043168,GO:0043226,GO:0043227,GO:0043229,GO:…	0.842517	5.04773e-09
Contig105.4	Pfam:DUF1309	not assigned.unknown	Cre12.g538050.t1.2			GO:0003008,GO:0005575,GO:0005622,GO:0005623,GO:0005634,GO:0005635,GO:0005643,GO:0007275,GO:0007399,GO:0007600,GO:0007605,GO:0008150,GO:0009987,GO:0012505,GO:0016020,GO:0016021,GO:0022008,GO:0030154,GO:0031224,GO:0031967,GO:0031975,GO:0032501,GO:0032502,GO:0032991,GO:0043226,GO:0043227,GO:0043229,GO:0043231,GO:0043234,GO:0044422,GO:0044424,GO:0044425,GO:0044428,GO:0044446,GO:0044464,GO:0044699,GO:…	0.840581	1.87725e-06
Contig12.138	DEAD/DEAH box helicase	RNA.processing.RNA helicase	Cre01.g021600.t1.2		K12823	GO:0003674,GO:0003724,GO:0003824,GO:0004004,GO:0004386,GO:0005575,GO:0005622,GO:0005623,GO:0005634,GO:0005737,GO:0005773,GO:0006139,GO:0006152,GO:0006163,GO:0006195,GO:0006200,GO:0006725,GO:0006753,GO:0006793,GO:0006796,GO:0006807,GO:0008026,GO:0008150,GO:0008152,GO:0008186,GO:0009056,GO:0009116,GO:0009117,GO:0009119,GO:0009123,GO:0009125,GO:0009126,GO:0009128,GO:0009141,GO:0009143,GO:0009144,GO:…	0.835723	3.34835e-11
Contig10.58	0	DNA.synthesis/chromatin structure	Cre12.g497350.t1.1				0.833857	6.79593e-05
Contig58.9	PcrB family	amino acid metabolism.synthesis.aromatic aa.tryptophan.tryptophan synthase	Cre12.g528700.t1.2	Tryptophan synthetase alpha subunit	K01695	GO:0000162,GO:0003674,GO:0003824,GO:0004834,GO:0005575,GO:0005622,GO:0005623,GO:0005737,GO:0006082,GO:0006520,GO:0006568,GO:0006576,GO:0006586,GO:0006725,GO:0006807,GO:0006950,GO:0006952,GO:0008150,GO:0008152,GO:0008652,GO:0009058,GO:0009072,GO:0009073,GO:0009308,GO:0009309,GO:0009507,GO:0009532,GO:0009536,GO:0009570,GO:0009605,GO:0009606,GO:0009607,GO:0009617,GO:0009628,GO:0009629,GO:0009630,GO:…	0.833672	3.61368e-05
Contig159.5		not assigned.unknown	Cre03.g209841.t1.1				0.833663	0.000599803
Contig139.43		not assigned.unknown					0.828678	0.00286388
Contig21.57	SPFH domain / Band 7 family	mitochondrial electron transport / ATP synthesis.NADH-DH.complex I	Cre02.g088000.t1.2	Prohibitin	K17081	GO:0005575,GO:0005618,GO:0005622,GO:0005623,GO:0005737,GO:0005739,GO:0005740,GO:0005743,GO:0005746,GO:0005747,GO:0005773,GO:0005774,GO:0009507,GO:0009536,GO:0016020,GO:0019866,GO:0030312,GO:0030964,GO:0031090,GO:0031966,GO:0031967,GO:0031975,GO:0032991,GO:0043226,GO:0043227,GO:0043229,GO:0043231,GO:0043234,GO:0044422,GO:0044424,GO:0044425,GO:0044429,GO:0044437,GO:0044444,GO:0044446,GO:0044455,GO:…	0.828567	0.00477856
Contig190.9	serine threonine-protein kinase	protein.postranslational modification	Cre16.g657350.t1.2		K14498	GO:0000166,GO:0001882,GO:0001883,GO:0003674,GO:0003824,GO:0004672,GO:0004674,GO:0005488,GO:0005524,GO:0006464,GO:0006468,GO:0006793,GO:0006796,GO:0007154,GO:0007165,GO:0008150,GO:0008152,GO:0009987,GO:0016301,GO:0016310,GO:0016740,GO:0016772,GO:0016773,GO:0017076,GO:0019538,GO:0023052,GO:0030554,GO:0032549,GO:0032550,GO:0032553,GO:0032555,GO:0032559,GO:0035639,GO:0036094,GO:0036211,GO:0043167,GO:…	0.827625	0.00661478
Contig26.100		not assigned.unknown					0.827302	0.00189176
Contig152.7	ubiquitin-conjugating enzyme	protein.postranslational modification	Cre16.g679893.t1.1		K06689,K10689		0.827246	5.2862e-17
Contig6.192	phosphatase-like protein	misc.acid and other phosphatases	Cre09.g391541.t1.1		K17616	GO:0000775,GO:0003674,GO:0003824,GO:0004721,GO:0004722,GO:0005575,GO:0005622,GO:0005623,GO:0005634,GO:0005694,GO:0005737,GO:0006464,GO:0006470,GO:0006793,GO:0006796,GO:0008150,GO:0008152,GO:0008420,GO:0009987,GO:0016311,GO:0016787,GO:0016788,GO:0016791,GO:0019538,GO:0036211,GO:0042578,GO:0043170,GO:0043226,GO:0043227,GO:0043228,GO:0043229,GO:0043231,GO:0043232,GO:0043412,GO:0044237,GO:0044238,GO:…	0.826039	0.000698072
Contig57.29	Inherit from virNOG: Ribosomal RNA large subunit methyltransferase	protein.synthesis.ribosome biogenesis.Pre-rRNA processing and modifications.methylotransferases	Cre01.g028450.t1.2				0.824459	3.83042e-05
Contig67.37	3,4-dihydroxy-2-butanone 4-phosphate synthase	Co-factor and vitamine metabolism.riboflavin.GTP cyclohydrolase II	Cre14.g620350.t1.2		K02858,K14652	GO:0003674,GO:0003824,GO:0005575,GO:0005622,GO:0005623,GO:0005634,GO:0005737,GO:0005739,GO:0005740,GO:0005758,GO:0005829,GO:0006091,GO:0006766,GO:0006767,GO:0006771,GO:0006807,GO:0008150,GO:0008152,GO:0008686,GO:0009058,GO:0009060,GO:0009110,GO:0009231,GO:0009987,GO:0015980,GO:0016829,GO:0016830,GO:0018130,GO:0031967,GO:0031970,GO:0031974,GO:0031975,GO:0034641,GO:0042364,GO:0042726,GO:0042727,GO:…	0.823876	2.42033e-05
Contig44.65	DEAD-box ATP-dependent RNA helicase	RNA.processing.RNA helicase	Cre07.g349300.t1.2			GO:0005575,GO:0005622,GO:0005623,GO:0005737,GO:0005739,GO:0006810,GO:0008150,GO:0009663,GO:0009987,GO:0010496,GO:0010497,GO:0016043,GO:0034330,GO:0043226,GO:0043227,GO:0043229,GO:0043231,GO:0044424,GO:0044444,GO:0044464,GO:0044699,GO:0044763,GO:0044765,GO:0045216,GO:0051179,GO:0051234,GO:0071840	0.822991	0.00119047
Contig202.18	Amino acid kinase family	nucleotide metabolism.phosphotransfer and pyrophosphatases.uridylate kinase	Cre02.g093950.t1.2		K09903	GO:0005575,GO:0005622,GO:0005623,GO:0005737,GO:0009507,GO:0009536,GO:0043226,GO:0043227,GO:0043229,GO:0043231,GO:0044424,GO:0044444,GO:0044464	0.822591	4.83534e-05
Contig48.14	DNA-dependent RNA polymerase catalyzes the transcription of DNA into RNA using the four ribonucleoside triphosphates as substrates (By similarity)	RNA.transcription	Cre02.g075600.t1.1		K00960,K10908	GO:0005575,GO:0005622,GO:0005623,GO:0005737,GO:0005739,GO:0009507,GO:0009536,GO:0043226,GO:0043227,GO:0043229,GO:0043231,GO:0044424,GO:0044444,GO:0044464	0.820795	0.00016655
Contig277.7		not assigned.unknown	Cre06.g253250.t1.1				0.819987	0.000415866
Contig29.133	Acyltransferase	lipid metabolism.Phospholipid synthesis	Cre11.g467850.t2.1		K13511		0.819842	0.0018268
Contig4.235	Pseudouridine synthase	protein.aa activation.pseudouridylate synthase	Cre02.g095121.t1.1			GO:0000470,GO:0000488,GO:0000489,GO:0003674,GO:0003824,GO:0005575,GO:0005622,GO:0005623,GO:0005737,GO:0006139,GO:0006364,GO:0006396,GO:0006412,GO:0006725,GO:0006807,GO:0006996,GO:0008150,GO:0008152,GO:0009058,GO:0009059,GO:0009501,GO:0009507,GO:0009536,GO:0009657,GO:0009982,GO:0009987,GO:0010467,GO:0016043,GO:0016070,GO:0016072,GO:0016853,GO:0016866,GO:0019538,GO:0022613,GO:0030490,GO:0032544,GO:…	0.818948	0.00829522
Contig92.43		not assigned.unknown					0.818895	0.00372189
Contig122.10	protein alkylation	misc.O-methyl transferases	Cre16.g685900.t1.2	Protein-/Histone-arginine N-methyltransferase	K11436	GO:0005575,GO:0005622,GO:0005623,GO:0005737,GO:0005829,GO:0044424,GO:0044444,GO:0044464	0.818266	0.00114838
Contig79.3		not assigned.unknown					0.81784	0.000111544
Contig106.33	phosphate translocator	transport.metabolite transporters at the envelope membrane	Cre06.g263850.t1.1	Triose phosphate/phosphate translocator	K15283	GO:0003674,GO:0005215,GO:0005342,GO:0005575,GO:0005622,GO:0005623,GO:0005737,GO:0005739,GO:0006810,GO:0006811,GO:0006820,GO:0008028,GO:0008150,GO:0008509,GO:0008514,GO:0008643,GO:0009507,GO:0009526,GO:0009528,GO:0009536,GO:0009670,GO:0009941,GO:0009987,GO:0015075,GO:0015120,GO:0015121,GO:0015291,GO:0015297,GO:0015301,GO:0015711,GO:0015713,GO:0015714,GO:0015717,GO:0015718,GO:0015748,GO:0015849,GO:…	0.817651	0.0015934
Contig45.70	RNA recognition motif. (a.k.a. RRM, RBD, or RNP domain)	RNA.processing.splicing	Cre09.g391949.t1.1	U2 snRNP auxiliary splicing factor, large subunit	K12837	GO:0000375,GO:0000377,GO:0000398,GO:0005575,GO:0005622,GO:0005623,GO:0005634,GO:0006139,GO:0006396,GO:0006397,GO:0006725,GO:0006807,GO:0006950,GO:0006952,GO:0008150,GO:0008152,GO:0008380,GO:0009607,GO:0009617,GO:0009987,GO:0010467,GO:0016070,GO:0016071,GO:0034641,GO:0042742,GO:0043170,GO:0043226,GO:0043227,GO:0043229,GO:0043231,GO:0044237,GO:0044238,GO:0044260,GO:0044424,GO:0044464,GO:0046483,GO:…	0.817596	2.33195e-07
Contig125.46	DnaJ domain	cell.division	Cre01.g003376.t1.1		K09522		0.817353	3.42984e-09
Contig188.11	N-alpha-acetyltransferase 35, NatC auxiliary	not assigned.unknown	Cre06.g300650.t1.2				0.817344	0.0036664
Contig19.125	DDB1- and CUL4-associated factor	RNA.processing	Cre07.g318702.t1.1		K11806	GO:0000151,GO:0005575,GO:0005622,GO:0005623,GO:0031461,GO:0032991,GO:0043234,GO:0044424,GO:0044464,GO:0080008	0.816499	0.00724515
Contig107.3	WD domain, G-beta repeat	not assigned.unknown	Cre02.g102450.t1.2			GO:0005575,GO:0005622,GO:0005623,GO:0005737,GO:0005783,GO:0043226,GO:0043227,GO:0043229,GO:0043231,GO:0044424,GO:0044444,GO:0044464	0.816427	8.36587e-06
Contig107.10		not assigned.unknown					0.815933	0.00773992
Contig16.35		not assigned.unknown					0.813259	0.000780927
Contig4.267	UTP15 C terminal	RNA.transcription	Cre03.g196850.t1.2		K14549	GO:0000151,GO:0005575,GO:0005622,GO:0005623,GO:0005634,GO:0005730,GO:0006139,GO:0006364,GO:0006396,GO:0006725,GO:0006807,GO:0007275,GO:0008150,GO:0008152,GO:0009553,GO:0009561,GO:0009987,GO:0010467,GO:0016070,GO:0016072,GO:0022613,GO:0031461,GO:0031974,GO:0031981,GO:0032501,GO:0032502,GO:0032991,GO:0034470,GO:0034641,GO:0034660,GO:0042254,GO:0043170,GO:0043226,GO:0043227,GO:0043228,GO:0043229,GO:…	0.81233	0.00840582
Contig107.1		not assigned.unknown	Cre02.g108150.t1.1				0.812281	0.00831623
Contig17.103		not assigned.unknown					0.811453	7.07074e-06
Contig139.7	GTPase that plays an essential role in the late steps of ribosome biogenesis (By similarity)	signalling.G-proteins	Cre16.g658450.t1.2		K03977	GO:0005575,GO:0005622,GO:0005623,GO:0005737,GO:0009507,GO:0009536,GO:0043226,GO:0043227,GO:0043229,GO:0043231,GO:0044424,GO:0044444,GO:0044464	0.808808	0.000646405
Contig4.248	Inherit from virNOG: Tic20-like protein	not assigned.unknown	Cre08.g379650.t1.2	20 kDa translocon at the inner membrane of chloroplasts		GO:0005575,GO:0005622,GO:0005623,GO:0005737,GO:0006605,GO:0006810,GO:0006886,GO:0008104,GO:0008150,GO:0009507,GO:0009526,GO:0009528,GO:0009536,GO:0009706,GO:0009941,GO:0009987,GO:0015031,GO:0016020,GO:0016482,GO:0017038,GO:0019866,GO:0031090,GO:0031967,GO:0031969,GO:0031975,GO:0033036,GO:0033365,GO:0034613,GO:0042170,GO:0043226,GO:0043227,GO:0043229,GO:0043231,GO:0044422,GO:0044424,GO:0044434,GO:…	0.80848	0.000310985
Contig101.41	N2,N2-dimethylguanosine tRNA methyltransferase	RNA.regulation of transcription.unclassified	Cre10.g422000.t1.2	tRNA (guanine-N2)-methyltransferase	K00555		0.807612	4.2715e-05
Contig201.35	0	not assigned.unknown	Cre08.g373354.t1.1				0.805411	0.00318554
Contig58.81	May play a role in sucrose partitioning during seed development and in stress response (By similarity)	major CHO metabolism.degradation.sucrose.invertases.cell wall	Cre12.g507051.t1.1		K01193	GO:0003674,GO:0003824,GO:0004553,GO:0004558,GO:0004564,GO:0004575,GO:0005575,GO:0005576,GO:0005618,GO:0005623,GO:0005975,GO:0005976,GO:0005982,GO:0005984,GO:0005985,GO:0005987,GO:0006073,GO:0006810,GO:0008150,GO:0008152,GO:0009056,GO:0009311,GO:0009313,GO:0009987,GO:0015926,GO:0016052,GO:0016787,GO:0016798,GO:0030312,GO:0043170,GO:0044042,GO:0044237,GO:0044238,GO:0044260,GO:0044262,GO:0044264,GO:…	0.804056	4.95733e-06
Contig3.126	GHMP kinases N terminal domain	amino acid metabolism.synthesis.aspartate family.misc.homoserine.homoserine kinase	Cre02.g082250.t1.1		K00872	GO:0000096,GO:0000097,GO:0003674,GO:0003824,GO:0004413,GO:0005575,GO:0005622,GO:0005623,GO:0005737,GO:0006082,GO:0006520,GO:0006555,GO:0006566,GO:0006790,GO:0006793,GO:0006796,GO:0006807,GO:0008150,GO:0008152,GO:0008652,GO:0009058,GO:0009066,GO:0009067,GO:0009086,GO:0009088,GO:0009507,GO:0009532,GO:0009536,GO:0009570,GO:0009607,GO:0009617,GO:0009620,GO:0009987,GO:0016053,GO:0016301,GO:0016310,GO:…	0.803956	0.00038223
Contig23.49		not assigned.unknown	Cre16.g671050.t1.2				0.803698	0.000755839
Contig6.198		not assigned.unknown					0.802925	0.00342033
Contig9.163	RNA 3'-terminal phosphate cyclase	not assigned.unknown	Cre01.g053288.t2.1		K01974	GO:0003674,GO:0003676,GO:0003723,GO:0003824,GO:0003963,GO:0005488,GO:0005575,GO:0005622,GO:0005623,GO:0005634,GO:0005654,GO:0008150,GO:0008152,GO:0009975,GO:0016874,GO:0016886,GO:0031974,GO:0031981,GO:0043226,GO:0043227,GO:0043229,GO:0043231,GO:0043233,GO:0044422,GO:0044424,GO:0044428,GO:0044446,GO:0044464,GO:0070013,GO:0097159,GO:1901363	0.802916	0.0018201
Contig130.36	RNA 3'-terminal phosphate cyclase (RTC), insert domain	RNA.processing	Cre09.g400367.t1.1	RNA terminal 3' phosphate cyclase	K11108	GO:0005575,GO:0005622,GO:0005623,GO:0005634,GO:0005730,GO:0031974,GO:0031981,GO:0043226,GO:0043227,GO:0043228,GO:0043229,GO:0043231,GO:0043232,GO:0043233,GO:0044422,GO:0044424,GO:0044428,GO:0044446,GO:0044464,GO:0070013	0.802418	0.00143447
Contig52.86	Polyprenyl synthetase	secondary metabolism.isoprenoids.terpenoids	Cre13.g565650.t1.2		K05356	GO:0003674,GO:0003824,GO:0005575,GO:0005622,GO:0005623,GO:0005737,GO:0005783,GO:0006732,GO:0006733,GO:0006743,GO:0006744,GO:0008150,GO:0008152,GO:0009058,GO:0009108,GO:0009507,GO:0009532,GO:0009536,GO:0009570,GO:0009987,GO:0016740,GO:0016765,GO:0042180,GO:0042181,GO:0042375,GO:0043226,GO:0043227,GO:0043229,GO:0043231,GO:0044237,GO:0044249,GO:0044281,GO:0044283,GO:0044422,GO:0044424,GO:0044434,GO:…	0.802373	1.01734e-06
Contig1.59		not assigned.unknown					0.802098	1.10189e-05
Contig103.14	DEAD/DEAH box helicase	RNA.processing.RNA helicase	Cre03.g158750.t1.1		K12823		0.801472	6.55847e-08
Contig1.364		not assigned.unknown	Cre16.g686286.t1.1				0.800884	0.00099761
Contig305.4	0	not assigned.unknown	Cre08.g372000.t1.2	Predicted protein			0.800255	0.00261932
Contig29.115	Circadian RNA-binding protein CHLAMY 1 subunit C1	RNA.RNA binding	Cre06.g250800.t2.1	C1, subunit of the circadian RNA-binding protein CHLAMY1	K13210	GO:0005575,GO:0005622,GO:0005623,GO:0005737,GO:0005829,GO:0044424,GO:0044444,GO:0044464	0.800143	0.000131313
Contig15.88	MKI67 FHA domain-interacting nucleolar phosphoprotein-like	RNA.RNA binding	Cre08.g368500.t1.2		K14838	GO:0005575,GO:0005622,GO:0005623,GO:0005634,GO:0005730,GO:0031974,GO:0031981,GO:0043226,GO:0043227,GO:0043228,GO:0043229,GO:0043231,GO:0043232,GO:0043233,GO:0044422,GO:0044424,GO:0044428,GO:0044446,GO:0044464,GO:0070013	0.799366	0.000599803
Contig9.146		not assigned.unknown					0.799299	0.0027081
Contig297.4	50S ribosome-binding GTPase	signalling.G-proteins	Cre07.g340050.t1.1		K14539	GO:0000166,GO:0001882,GO:0001883,GO:0003674,GO:0003824,GO:0003924,GO:0005488,GO:0005525,GO:0005575,GO:0005622,GO:0005623,GO:0005737,GO:0005829,GO:0006139,GO:0006152,GO:0006163,GO:0006184,GO:0006195,GO:0006725,GO:0006753,GO:0006793,GO:0006796,GO:0006807,GO:0008150,GO:0008152,GO:0009056,GO:0009116,GO:0009117,GO:0009119,GO:0009141,GO:0009143,GO:0009144,GO:0009146,GO:0009150,GO:0009154,GO:0009164,GO:…	0.799002	0.000200036
Contig81.53	Provides the precursors necessary for DNA synthesis. Catalyzes the biosynthesis of deoxyribonucleotides from the corresponding ribonucleotides (By similarity)	nucleotide metabolism.deoxynucleotide metabolism.ribonucleoside-diphosphate reductase	Cre12.g492950.t1.2	Ribonucleoside-diphosphate reductase R1 subunit	K10807	GO:0003674,GO:0003824,GO:0004748,GO:0005575,GO:0005622,GO:0005623,GO:0005737,GO:0006139,GO:0006259,GO:0006260,GO:0006725,GO:0006753,GO:0006793,GO:0006796,GO:0006807,GO:0008150,GO:0008152,GO:0009058,GO:0009059,GO:0009117,GO:0009141,GO:0009142,GO:0009165,GO:0009200,GO:0009202,GO:0009262,GO:0009263,GO:0009987,GO:0010035,GO:0010038,GO:0016491,GO:0016725,GO:0016728,GO:0018130,GO:0019438,GO:0019637,GO:…	0.798674	0.000447982
Contig15.92	Stress-induced protein sti1	not assigned.unknown	Cre10.g458700.t2.1		K09553	GO:0000003,GO:0000302,GO:0000902,GO:0000904,GO:0003006,GO:0003674,GO:0003676,GO:0003723,GO:0003729,GO:0004857,GO:0005488,GO:0005515,GO:0005575,GO:0005622,GO:0005623,GO:0005634,GO:0005737,GO:0005794,GO:0005829,GO:0005886,GO:0006140,GO:0006457,GO:0006928,GO:0006935,GO:0006950,GO:0006979,GO:0007275,GO:0007399,GO:0007409,GO:0007411,GO:0007548,GO:0007568,GO:0008150,GO:0008152,GO:0008340,GO:0008406,GO:…	0.798045	0.000437829
Contig16.106	leucine Rich Repeat	not assigned.unknown					0.795747	0.0035935
Contig54.75	0	not assigned.unknown	Cre03.g160850.t1.1				0.794815	0.00114624
Contig178.10	carbonic anhydrase	TCA / org transformation.carbonic anhydrases	Cre09.g405750.t1.1	Carbonic anhydrase			0.793712	5.822e-11
Contig8.204	Lyase	amino acid metabolism.synthesis.glutamate family.arginine.argininosuccinate lyase	Cre01.g021251.t1.1		K01755	GO:0005575,GO:0005622,GO:0005623,GO:0005737,GO:0009507,GO:0009532,GO:0009536,GO:0009570,GO:0043226,GO:0043227,GO:0043229,GO:0043231,GO:0044422,GO:0044424,GO:0044434,GO:0044435,GO:0044444,GO:0044446,GO:0044464	0.79086	1.40827e-07
Contig22.77		not assigned.unknown					0.790344	0.00386306
Contig13.121		not assigned.unknown	Cre10.g459350.t1.1				0.789269	0.00191143
Contig124.25	Cytochrome P450	hormone metabolism.brassinosteroid.synthesis-degradation.sterols.CYP51	Cre02.g092350.t1.2	Cytochrome P450, CYP51 superfamily; sterol 14 desaturase	K05917	GO:0003674,GO:0003824,GO:0004497,GO:0005575,GO:0005622,GO:0005623,GO:0005737,GO:0005783,GO:0005794,GO:0005886,GO:0006066,GO:0006629,GO:0006694,GO:0008150,GO:0008152,GO:0008202,GO:0008398,GO:0008610,GO:0009058,GO:0016020,GO:0016125,GO:0016126,GO:0016491,GO:0016705,GO:0016709,GO:0032451,GO:0043226,GO:0043227,GO:0043229,GO:0043231,GO:0044238,GO:0044281,GO:0044283,GO:0044424,GO:0044444,GO:0044464,GO:…	0.787951	0.000149731
Contig228.14	WD domain, G-beta repeat	signalling.G-proteins	Cre06.g254150.t1.2	Nucleolar protein, component of the U3 processome	K14558	GO:0000151,GO:0005575,GO:0005622,GO:0005623,GO:0005634,GO:0005730,GO:0006139,GO:0006364,GO:0006396,GO:0006725,GO:0006807,GO:0007275,GO:0008150,GO:0008152,GO:0009553,GO:0009987,GO:0010467,GO:0016070,GO:0016072,GO:0022613,GO:0031461,GO:0031974,GO:0031981,GO:0032501,GO:0032502,GO:0032991,GO:0034470,GO:0034641,GO:0034660,GO:0042254,GO:0043170,GO:0043226,GO:0043227,GO:0043228,GO:0043229,GO:0043231,GO:…	0.786348	5.63006e-05
Contig14.73	Inherit from euNOG: syndrome nuclear autoantigen 1	not assigned.unknown	Cre17.g724550.t1.2	Deflagellation inducible protein	K16780	GO:0005575,GO:0005622,GO:0005623,GO:0005634,GO:0043226,GO:0043227,GO:0043229,GO:0043231,GO:0044424,GO:0044464	0.785797	0.000480224
Contig44.21	Chromosome 16 open reading frame 80	not assigned.unknown	Cre07.g351650.t1.1	Flagellar Associated Protein		GO:0000375,GO:0000377,GO:0000398,GO:0000902,GO:0000904,GO:0001071,GO:0003674,GO:0003700,GO:0005575,GO:0005622,GO:0005623,GO:0005634,GO:0005681,GO:0005929,GO:0006139,GO:0006355,GO:0006396,GO:0006397,GO:0006725,GO:0006807,GO:0007275,GO:0007399,GO:0007517,GO:0008150,GO:0008152,GO:0008380,GO:0009653,GO:0009889,GO:0009987,GO:0010467,GO:0010468,GO:0010556,GO:0016043,GO:0016070,GO:0016071,GO:0016358,GO:…	0.783193	0.00375822
Contig2.67	octicosapeptide Phox	not assigned.unknown	Cre10.g430501.t1.1			GO:0005575,GO:0005622,GO:0005623,GO:0005737,GO:0005829,GO:0044424,GO:0044444,GO:0044464	0.782797	0.00381093
Contig154.10	E3 ubiquitin-protein ligase	cell.organisation	Cre07.g350900.t1.1			GO:0003674,GO:0003824,GO:0004842,GO:0006464,GO:0006950,GO:0006952,GO:0008150,GO:0008152,GO:0009607,GO:0009617,GO:0009987,GO:0016567,GO:0016874,GO:0016879,GO:0016881,GO:0019538,GO:0019787,GO:0032446,GO:0036211,GO:0042742,GO:0043170,GO:0043412,GO:0044237,GO:0044238,GO:0044260,GO:0044267,GO:0050896,GO:0051704,GO:0051707,GO:0051865,GO:0070647,GO:0071704	0.78227	3.09691e-06
Contig65.18		not assigned.unknown					0.782259	0.00319768
Contig12.107	tRNA synthetases class I (W and Y)	protein.aa activation	Cre12.g522350.t1.2		K01867	GO:0005575,GO:0005622,GO:0005623,GO:0005737,GO:0005829,GO:0006082,GO:0006139,GO:0006399,GO:0006412,GO:0006418,GO:0006436,GO:0006520,GO:0006725,GO:0006807,GO:0008150,GO:0008152,GO:0009058,GO:0009059,GO:0009987,GO:0010467,GO:0016070,GO:0019538,GO:0019752,GO:0034641,GO:0034645,GO:0034660,GO:0043038,GO:0043039,GO:0043170,GO:0043436,GO:0044237,GO:0044238,GO:0044249,GO:0044260,GO:0044267,GO:0044281,GO:…	0.782172	0.00871955
Contig12.67	CCR4-NOT transcription complex subunit	DNA.synthesis/chromatin structure	Cre12.g504000.t1.1		K12603		0.781005	0.00707091
Contig56.45	Pentatricopeptide repeat-containing protein	RNA.regulation of transcription	Cre08.g358250.t1.2	Maturation/stability factor for petA mRNA			0.780783	4.30209e-08
Contig142.24		not assigned.unknown					0.779618	1.15588e-09
Contig124.24	nuclear transport factor 2 (NTF2) family protein RNA recognition motif (RRM)-containing protein	protein.targeting.nucleus	Cre02.g092400.t1.1		K17265	GO:0008150,GO:0009719,GO:0009725,GO:0009737,GO:0010033,GO:0033993,GO:0042221,GO:0050896,GO:0097305,GO:1901700	0.777943	4.10334e-05
Contig44.66	0	not assigned.unknown	Cre06.g278105.t1.1				0.776494	0.00414286
Contig119.21	Major Facilitator Superfamily	transport.phosphate	Cre09.g399141.t1.1		K08193	GO:0005575,GO:0005623,GO:0005886,GO:0016020,GO:0044464,GO:0071944	0.775915	0.00364398
Contig1.140		not assigned.unknown					0.775443	0.00298324
Contig14.26	Short-chain dehydrogenase reductase Sdr	misc.short chain dehydrogenase/reductase (SDR)	Cre09.g399000.t1.1		K00034,K08995		0.771996	0.00136059
Contig50.6	TPR	not assigned.unknown	Cre09.g401700.t1.2				0.771738	3.54329e-05
Contig102.23		not assigned.unknown	Cre01.g013600.t1.1				0.771565	1.49485e-09
Contig72.51	Homoserine dehydrogenase	amino acid metabolism.synthesis.aspartate family.misc.homoserine.bifunctional aspartate kinase/homoserine dehydrogenase	Cre18.g749447.t2.1	Bifunctional aspartate kinase/homoserine dehydrogenase	K12524	GO:0003674,GO:0003824,GO:0004072,GO:0004412,GO:0005575,GO:0005622,GO:0005623,GO:0005737,GO:0006793,GO:0006796,GO:0008150,GO:0008152,GO:0009507,GO:0009532,GO:0009536,GO:0009570,GO:0009987,GO:0016301,GO:0016310,GO:0016491,GO:0016614,GO:0016616,GO:0016740,GO:0016772,GO:0016774,GO:0019202,GO:0043226,GO:0043227,GO:0043229,GO:0043231,GO:0044237,GO:0044422,GO:0044424,GO:0044434,GO:0044435,GO:0044444,GO:…	0.771449	8.04198e-07
Contig168.19	Pfam:Alum_res	not assigned.unknown	Cre06.g301650.t1.2				0.770939	0.00468077
Contig76.49	ThiJ PfpI	not assigned.unknown					0.770271	8.14303e-05
Contig3.78	MYB family transcription factor	RNA.regulation of transcription.G2-like transcription factor family, GARP	Cre17.g696750.t1.1				0.770147	7.79548e-05
Contig119.13	GUN4-like	tetrapyrrole synthesis.regulation	Cre05.g246800.t1.2	Tetrapyrrole-binding protein		GO:0003674,GO:0005488,GO:0005575,GO:0005622,GO:0005623,GO:0005737,GO:0006725,GO:0006778,GO:0006779,GO:0006807,GO:0007154,GO:0007165,GO:0008150,GO:0008152,GO:0009058,GO:0009507,GO:0009526,GO:0009536,GO:0009941,GO:0009987,GO:0010019,GO:0015994,GO:0015995,GO:0016020,GO:0018130,GO:0019222,GO:0019438,GO:0023052,GO:0031090,GO:0031967,GO:0031969,GO:0031975,GO:0033013,GO:0033014,GO:0034641,GO:0042170,GO:…	0.766619	1.841e-06
Contig96.39		not assigned.unknown	Cre09.g387500.t1.2				0.766313	0.00826991
Contig4.284		not assigned.unknown					0.766175	0.00650782
Contig33.37	serine threonine-protein kinase	signalling.calcium	Cre03.g169100.t1.1		K08850		0.762901	0.00843077
Contig1.357		not assigned.unknown					0.762696	0.000287255
Contig12.146	Phenylalanyl-tRNA synthetase beta	protein.aa activation.phenylalanine-tRNA ligase	Cre13.g603900.t1.2		K01890	GO:0005575,GO:0005622,GO:0005623,GO:0005737,GO:0005829,GO:0044424,GO:0044444,GO:0044464	0.761696	2.97031e-05
Contig27.6	Metallo-beta-lactamase superfamily	RNA.processing.ribonucleases	Cre01.g039900.t1.2	RNase Z-like protein	K00784	GO:0003674,GO:0003824,GO:0004518,GO:0004519,GO:0004521,GO:0004540,GO:0006139,GO:0006396,GO:0006399,GO:0006725,GO:0006807,GO:0008033,GO:0008150,GO:0008152,GO:0009987,GO:0010467,GO:0016070,GO:0016787,GO:0016788,GO:0016891,GO:0016893,GO:0031123,GO:0034470,GO:0034641,GO:0034660,GO:0042780,GO:0042781,GO:0043170,GO:0043628,GO:0044237,GO:0044238,GO:0044260,GO:0046483,GO:0071704,GO:0090304,GO:0090305,GO:…	0.761129	1.09133e-07
Contig225.7	notchless protein	not assigned.unknown	Cre01.g000600.t1.2		K14855	GO:0000151,GO:0005575,GO:0005622,GO:0005623,GO:0005634,GO:0005730,GO:0031461,GO:0031974,GO:0031981,GO:0032991,GO:0043226,GO:0043227,GO:0043228,GO:0043229,GO:0043231,GO:0043232,GO:0043233,GO:0043234,GO:0044422,GO:0044424,GO:0044428,GO:0044446,GO:0044464,GO:0070013,GO:0080008	0.761056	2.57675e-05
Contig58.34	Catalyzes the synthesis of dihydrouridine, a modified base found in the D-loop of most tRNAs (By similarity)	N-metabolism.misc	Cre12.g486900.t1.2		K05542		0.759961	0.00859393
Contig2.86	Plug domain of Sec61p	protein.targeting.secretory pathway.unspecified	Cre03.g171350.t1.2	SEC61-alpha subunit of ER-translocon	K10956	GO:0005575,GO:0005622,GO:0005623,GO:0005737,GO:0005739,GO:0005794,GO:0005886,GO:0016020,GO:0043226,GO:0043227,GO:0043229,GO:0043231,GO:0044424,GO:0044444,GO:0044464,GO:0071944	0.759632	0.00047226
Contig30.31		not assigned.unknown	Cre03.g146127.t1.1	Flagellar Associated Protein			0.75821	0.00664854
Contig2.199	SpoU rRNA Methylase family	RNA.processing	Cre01.g027350.t1.2				0.75707	0.00626487
Contig106.31	Serine threonine-protein kinase Rio1	protein.postranslational modification	Cre13.g580900.t1.1		K07178		0.756771	0.00127125
Contig7.168	PRMT5 arginine-N-methyltransferase	C1-metabolism	Cre03.g176550.t1.1		K02516	GO:0003674,GO:0003824,GO:0005575,GO:0005622,GO:0005623,GO:0005737,GO:0005829,GO:0006464,GO:0006479,GO:0008150,GO:0008152,GO:0008168,GO:0008213,GO:0008276,GO:0009909,GO:0009987,GO:0010219,GO:0010220,GO:0016740,GO:0016741,GO:0019538,GO:0032259,GO:0036211,GO:0043170,GO:0043412,GO:0043414,GO:0044237,GO:0044238,GO:0044260,GO:0044267,GO:0044424,GO:0044444,GO:0044464,GO:0048518,GO:0048580,GO:0048583,GO:…	0.756345	0.00521608
Contig141.5	CDP-alcohol phosphatidyltransferase	misc.misc2	Cre12.g538450.t1.2	CDP-Ethanolamine:DAG Ethanolamine phosphotransferase	K00993	GO:0005575,GO:0005622,GO:0005623,GO:0005737,GO:0005794,GO:0043226,GO:0043227,GO:0043229,GO:0043231,GO:0044424,GO:0044444,GO:0044464	0.755625	1.83476e-06
Contig65.2	AICARFT/IMPCHase bienzyme	nucleotide metabolism.synthesis.purine.AICAR transformylase	Cre12.g537581.t1.1		K00602	GO:0005575,GO:0005622,GO:0005623,GO:0005737,GO:0006950,GO:0008150,GO:0009266,GO:0009409,GO:0009507,GO:0009526,GO:0009532,GO:0009536,GO:0009570,GO:0009628,GO:0010319,GO:0031967,GO:0031975,GO:0043226,GO:0043227,GO:0043229,GO:0043231,GO:0044422,GO:0044424,GO:0044434,GO:0044435,GO:0044444,GO:0044446,GO:0044464,GO:0050896	0.755039	1.11068e-05
Contig25.131	pre-mRNA-processing factor	RNA.processing.splicing	Cre16.g670300.t2.1	Nuclear pre-mRNA splicing factor and U1 snRNP Component	K13217		0.754565	0.000144638
Contig30.124	Dehydratase family	not assigned.unknown	Cre03.g206600.t1.2	Acetohydroxyacid dehydratase	K01687	GO:0003674,GO:0005488,GO:0005507,GO:0005575,GO:0005622,GO:0005623,GO:0005737,GO:0007275,GO:0008150,GO:0009507,GO:0009532,GO:0009536,GO:0009555,GO:0009570,GO:0032501,GO:0032502,GO:0043167,GO:0043169,GO:0043226,GO:0043227,GO:0043229,GO:0043231,GO:0044422,GO:0044424,GO:0044434,GO:0044435,GO:0044444,GO:0044446,GO:0044464,GO:0044699,GO:0044707,GO:0046872,GO:0046914,GO:0048229,GO:0048856	0.753596	5.58507e-09
Contig10.144		not assigned.unknown	Cre12.g497850.t1.2				0.752241	0.00050212
Contig6.62	Glycosyl hydrolase family 81	stress.biotic	Cre12.g513400.t1.1				0.752084	2.34396e-05
Contig145.23	transaldolase EC 2.2.1.2	OPP.non-reductive PP.transaldolase	Cre01.g032650.t2.1	Transaldolase	K00616		0.748864	2.72925e-09
Contig85.56	Tubulin is the major constituent of microtubules. It binds two moles of GTP, one at an exchangeable site on the beta chain and one at a non-exchangeable site on the alpha chain (By similarity)	cell.organisation.cytoskeleton.mikrotubuli	Cre12.g549550.t1.2	Beta tubulin 2	K07375	GO:0003674,GO:0005198,GO:0005200,GO:0005575,GO:0005618,GO:0005622,GO:0005623,GO:0005737,GO:0005773,GO:0005794,GO:0005829,GO:0005856,GO:0005886,GO:0005911,GO:0006950,GO:0006970,GO:0007017,GO:0008150,GO:0009266,GO:0009409,GO:0009506,GO:0009628,GO:0009651,GO:0009987,GO:0010035,GO:0010038,GO:0015630,GO:0016020,GO:0030054,GO:0030312,GO:0032991,GO:0042221,GO:0043226,GO:0043227,GO:0043228,GO:0043229,GO:…	0.748364	4.55987e-10
Contig146.8	Cyclin-dependent kinase-like	signalling.MAP kinases	Cre03.g169500.t1.2		K08824	GO:0000003,GO:0000910,GO:0003006,GO:0003674,GO:0003824,GO:0004672,GO:0004674,GO:0004693,GO:0005575,GO:0005622,GO:0005623,GO:0005634,GO:0005737,GO:0005813,GO:0005815,GO:0005856,GO:0006464,GO:0006468,GO:0006793,GO:0006796,GO:0007049,GO:0007154,GO:0007165,GO:0007275,GO:0007507,GO:0007548,GO:0008150,GO:0008152,GO:0009987,GO:0015630,GO:0016301,GO:0016310,GO:0016740,GO:0016772,GO:0016773,GO:0019538,GO:…	0.748034	0.00953823
Contig109.13		not assigned.unknown					0.745807	3.42504e-05
Contig40.43	BTB And C-terminal Kelch	not assigned.unknown	Cre12.g542650.t2.1		K10456	GO:0003674,GO:0003779,GO:0005488,GO:0005515,GO:0006950,GO:0006979,GO:0008092,GO:0008150,GO:0050896	0.74472	0.00148798
Contig24.6		not assigned.unknown	Cre12.g522500.t1.1				0.744428	0.000194213
Contig50.46		not assigned.unknown	Cre06.g290850.t1.2				0.743722	0.00147875
Contig53.39	Starch synthase catalytic domain	major CHO metabolism.synthesis.starch.starch synthase	Cre04.g215150.t2.1	Soluble starch synthase I	K00703	GO:0003674,GO:0003824,GO:0005575,GO:0005622,GO:0005623,GO:0005737,GO:0008150,GO:0008152,GO:0009011,GO:0009058,GO:0009059,GO:0009501,GO:0009507,GO:0009532,GO:0009536,GO:0009570,GO:0010021,GO:0016740,GO:0016757,GO:0016758,GO:0043170,GO:0043226,GO:0043227,GO:0043229,GO:0043231,GO:0044422,GO:0044424,GO:0044434,GO:0044435,GO:0044444,GO:0044446,GO:0044464,GO:0046527,GO:0071704,GO:1901135,GO:1901137,GO:…	0.742982	1.62281e-05
Contig32.102	Methyltransferase-like protein	protein.degradation	Cre08.g362700.t1.2				0.741451	0.000237147
Contig69.58	0	not assigned.unknown	Cre14.g614550.t1.1				0.740756	0.00252311
Contig4.30	Thioredoxin	not assigned.unknown	Cre06.g269752.t1.2		K03671		0.738343	3.78851e-06
Contig234.1		not assigned.unknown					0.737382	0.000743472
Contig6.72	tRNA pseudouridine synthase D (TruD)	not assigned.unknown	Cre01.g007651.t1.1		K06176	GO:0003674,GO:0003824,GO:0008150,GO:0008152,GO:0009982,GO:0016853,GO:0016866	0.736569	0.00747351
Contig114.30	4-alpha-glucanotransferase	major CHO metabolism.degradation.starch.D enzyme	Cre03.g181500.t1.2	alpha-1,4-glucanotransferase	K00705,K17279	GO:0000023,GO:0000025,GO:0000272,GO:0003674,GO:0003824,GO:0004133,GO:0004134,GO:0005575,GO:0005622,GO:0005623,GO:0005737,GO:0005975,GO:0005976,GO:0005977,GO:0005982,GO:0005983,GO:0005984,GO:0005996,GO:0006006,GO:0006073,GO:0006091,GO:0006112,GO:0008150,GO:0008152,GO:0009056,GO:0009057,GO:0009251,GO:0009311,GO:0009313,GO:0009501,GO:0009507,GO:0009536,GO:0009987,GO:0015980,GO:0016052,GO:0016740,GO:…	0.736552	2.19206e-06
Contig3.174		not assigned.unknown					0.736372	0.000668071
Contig69.23		not assigned.unknown					0.734266	2.56647e-05
Contig119.26	tektin 2 (testicular)	not assigned.unknown	Cre16.g655750.t1.2		K18630,K18631	GO:0003674,GO:0005488,GO:0005515,GO:0005575,GO:0005622,GO:0005623,GO:0005856,GO:0005875,GO:0007017,GO:0008017,GO:0008092,GO:0008150,GO:0009987,GO:0015630,GO:0015631,GO:0032991,GO:0043226,GO:0043228,GO:0043229,GO:0043232,GO:0043234,GO:0044422,GO:0044424,GO:0044430,GO:0044446,GO:0044464,GO:0044699,GO:0044763	0.733864	1.86048e-06
Contig111.54	ribose-phosphate pyrophosphokinase	nucleotide metabolism.synthesis.PRS-PP	Cre08.g378850.t1.2	Ribose-phosphate pyrophosphokinase	K00948	GO:0005575,GO:0005622,GO:0005623,GO:0005737,GO:0009507,GO:0009536,GO:0043226,GO:0043227,GO:0043229,GO:0043231,GO:0044424,GO:0044444,GO:0044464	0.733691	0.00132519
Contig57.40	Signal-recognition-particle assembly has a crucial role in targeting secretory proteins to the rough endoplasmic reticulum membrane. SRP9 together with SRP14 and the Alu portion of the SRP RNA, constitutes the elongation arrest domain of SRP. The complex of SRP9 and SRP14 is required for SRP RNA binding (By similarity)	protein.targeting.secretory pathway.unspecified	Cre12.g546250.t1.2	Subunit of the Signal Recognition Particle	K03109	GO:0005575,GO:0005622,GO:0005623,GO:0005737,GO:0044424,GO:0044464	0.732869	0.000927384
Contig19.55	Plastid ribosomal protein L10	protein.synthesis.ribosomal protein.prokaryotic.chloroplast.50S subunit.L10	Cre06.g272850.t1.2	Plastid ribosomal protein L10	K02864	GO:0005575,GO:0005622,GO:0005623,GO:0005737,GO:0005829,GO:0005840,GO:0009507,GO:0009526,GO:0009532,GO:0009536,GO:0009570,GO:0009941,GO:0022626,GO:0030529,GO:0031967,GO:0031975,GO:0032991,GO:0043226,GO:0043227,GO:0043228,GO:0043229,GO:0043231,GO:0043232,GO:0044422,GO:0044424,GO:0044434,GO:0044435,GO:0044444,GO:0044445,GO:0044446,GO:0044464	0.732359	1.90776e-06
Contig34.40		not assigned.unknown	Cre05.g238280.t1.1	Flagellar Associated Protein			0.731815	0.000102561
Contig1.513		not assigned.unknown	Cre06.g290676.t1.1				0.730903	0.00061521
Contig218.16	MCM	DNA.synthesis/chromatin structure	Cre03.g178650.t1.1	Minichromosome maintenance protein	K02542	GO:0006139,GO:0006259,GO:0006260,GO:0006261,GO:0006268,GO:0006725,GO:0006807,GO:0008150,GO:0008152,GO:0009058,GO:0009059,GO:0009987,GO:0032392,GO:0032508,GO:0034641,GO:0034645,GO:0043170,GO:0044237,GO:0044238,GO:0044249,GO:0044260,GO:0046483,GO:0071103,GO:0071704,GO:0090304,GO:1901360,GO:1901576	0.730295	0.00983658
Contig92.30		not assigned.unknown					0.730207	0.000907342
Contig149.11		not assigned.unknown					0.727478	0.000354297
Contig51.65	ribosomal protein L13	protein.synthesis.ribosomal protein.prokaryotic.chloroplast.50S subunit.L13	Cre06.g264350.t1.2	Plastid ribosomal protein L13	K02871	GO:0005575,GO:0005622,GO:0005623,GO:0005737,GO:0009507,GO:0009526,GO:0009532,GO:0009536,GO:0009570,GO:0009579,GO:0009941,GO:0031967,GO:0031975,GO:0043226,GO:0043227,GO:0043229,GO:0043231,GO:0044422,GO:0044424,GO:0044434,GO:0044435,GO:0044444,GO:0044446,GO:0044464	0.727116	5.18247e-09
Contig28.84	0	not assigned.unknown	Cre07.g334600.t1.2	Predicted protein		GO:0005575,GO:0005622,GO:0005623,GO:0005737,GO:0009507,GO:0009536,GO:0043226,GO:0043227,GO:0043229,GO:0043231,GO:0044424,GO:0044444,GO:0044464	0.726556	0.00701202
Contig8.199	tRNA (Guanine-1)-methyltransferase	not assigned.unknown	Cre06.g278500.t1.1		K15445	GO:0006139,GO:0006396,GO:0006399,GO:0006400,GO:0006725,GO:0006807,GO:0008033,GO:0008150,GO:0008152,GO:0009116,GO:0009119,GO:0009451,GO:0009987,GO:0010467,GO:0016070,GO:0034470,GO:0034641,GO:0034660,GO:0042278,GO:0043170,GO:0043412,GO:0044237,GO:0044238,GO:0044260,GO:0044281,GO:0044710,GO:0046128,GO:0046483,GO:0055086,GO:0071704,GO:0072521,GO:0080179,GO:0090304,GO:1901068,GO:1901135,GO:1901360,GO:…	0.723724	0.00572282
Contig13.3	Ribosomal L28 family	protein.synthesis.ribosomal protein.prokaryotic.chloroplast.50S subunit.L28	Cre06.g265800.t1.2	Plastid ribosomal protein L28	K02902	GO:0000313,GO:0005575,GO:0005622,GO:0005623,GO:0005737,GO:0005840,GO:0006412,GO:0008150,GO:0008152,GO:0009058,GO:0009059,GO:0009507,GO:0009526,GO:0009532,GO:0009536,GO:0009547,GO:0009570,GO:0009941,GO:0009987,GO:0010467,GO:0016020,GO:0019538,GO:0030529,GO:0031967,GO:0031975,GO:0032991,GO:0034645,GO:0043170,GO:0043226,GO:0043227,GO:0043228,GO:0043229,GO:0043231,GO:0043232,GO:0044237,GO:0044238,GO:…	0.722906	4.43048e-05
Contig1.301	Helix-loop-helix DNA-binding domain	not assigned.unknown	Cre14.g620850.t1.2			GO:0005575,GO:0005622,GO:0005623,GO:0005634,GO:0043226,GO:0043227,GO:0043229,GO:0043231,GO:0044424,GO:0044464	0.720647	2.08863e-08
Contig154.6	SET domain	not assigned.unknown	Cre06.g283200.t1.2				0.719625	0.00141534
Contig225.8		not assigned.unknown					0.719264	1.70824e-05
Contig44.78		not assigned.unknown					0.717684	0.000793546
Contig222.13		not assigned.unknown	Cre12.g499000.t1.2				0.717146	0.0027522
Contig149.3		not assigned.unknown					0.716499	0.00430202
Contig39.46	zinc finger CCCH domain-containing protein	RNA.regulation of transcription.C3H zinc finger family	Cre07.g326150.t1.1			GO:0001071,GO:0003674,GO:0003676,GO:0003677,GO:0003700,GO:0003723,GO:0005488,GO:0005575,GO:0005622,GO:0005623,GO:0005737,GO:0006355,GO:0008150,GO:0009889,GO:0010468,GO:0010556,GO:0019219,GO:0019222,GO:0031323,GO:0031326,GO:0044424,GO:0044464,GO:0050789,GO:0050794,GO:0051171,GO:0051252,GO:0060255,GO:0065007,GO:0080090,GO:0097159,GO:1901363,GO:2000112,GO:2001141	0.716418	0.000674951
Contig107.50	uridylate kinase	nucleotide metabolism.phosphotransfer and pyrophosphatases.uridylate kinase	Cre01.g029750.t1.1	ODA5-associated flagellar adenylate kinase	K00939,K13800		0.714827	8.71149e-05
Contig49.51	D-3-phosphoglycerate dehydrogenase	amino acid metabolism.synthesis.serine-glycine-cysteine group.serine.phosphoglycerate dehydrogenase	Cre07.g344600.t1.2	D-3-phosphoglycerate dehydrogenase	K00058	GO:0000166,GO:0001882,GO:0001883,GO:0003674,GO:0005488,GO:0005524,GO:0005575,GO:0005622,GO:0005623,GO:0005737,GO:0005739,GO:0007275,GO:0008150,GO:0009507,GO:0009532,GO:0009536,GO:0009553,GO:0009561,GO:0009570,GO:0016020,GO:0017076,GO:0030554,GO:0032501,GO:0032502,GO:0032549,GO:0032550,GO:0032553,GO:0032555,GO:0032559,GO:0035639,GO:0036094,GO:0043167,GO:0043168,GO:0043226,GO:0043227,GO:0043229,GO:…	0.71336	6.57763e-10
Contig32.30	0	not assigned.unknown	Cre11.g467649.t1.1	RAP-domain containing protein with FAST leucine-rich domain			0.712089	0.000561009
Contig57.45	Tubulin is the major constituent of microtubules. It binds two moles of GTP, one at an exchangeable site on the beta chain and one at a non-exchangeable site on the alpha chain (By similarity)	cell.organisation.cytoskeleton.mikrotubuli	Cre12.g549550.t1.2	Beta tubulin 2	K07375	GO:0003674,GO:0005198,GO:0005200,GO:0005575,GO:0005618,GO:0005622,GO:0005623,GO:0005737,GO:0005773,GO:0005794,GO:0005829,GO:0005856,GO:0005886,GO:0005911,GO:0006950,GO:0006970,GO:0007017,GO:0008150,GO:0009266,GO:0009409,GO:0009506,GO:0009628,GO:0009651,GO:0009987,GO:0010035,GO:0010038,GO:0015630,GO:0016020,GO:0030054,GO:0030312,GO:0032991,GO:0042221,GO:0043226,GO:0043227,GO:0043228,GO:0043229,GO:…	0.711453	2.56935e-11
Contig174.19		not assigned.unknown	Cre12.g551050.t1.2				0.71142	0.000302592
Contig218.5	WRKY DNA -binding domain	RNA.regulation of transcription.WRKY domain transcription factor family	Cre04.g228400.t1.1	WRKY family transcription factor			0.710022	0.0023054
Contig1.167	ribosomal RNA small subunit methyltransferase	RNA.processing	Cre06.g309300.t1.2			GO:0001510,GO:0003674,GO:0003824,GO:0006139,GO:0006725,GO:0006807,GO:0006950,GO:0008150,GO:0008152,GO:0008168,GO:0008173,GO:0008174,GO:0008757,GO:0009266,GO:0009409,GO:0009451,GO:0009628,GO:0009987,GO:0016070,GO:0016071,GO:0016422,GO:0016556,GO:0016740,GO:0016741,GO:0032259,GO:0034641,GO:0043170,GO:0043412,GO:0043414,GO:0044237,GO:0044238,GO:0044260,GO:0046483,GO:0050896,GO:0071704,GO:0080009,GO:…	0.708896	0.00220511
Contig202.29	Control of topological states of DNA by transient breakage and subsequent rejoining of DNA strands. Topoisomerase II makes double-strand breaks (By similarity)	DNA.synthesis/chromatin structure	Cre01.g009250.t1.1	DNA topoisomerase II	K03164	GO:0000003,GO:0000228,GO:0000712,GO:0000793,GO:0000794,GO:0000795,GO:0000819,GO:0003674,GO:0003824,GO:0003916,GO:0003918,GO:0005575,GO:0005622,GO:0005623,GO:0005634,GO:0005694,GO:0006139,GO:0006152,GO:0006163,GO:0006195,GO:0006200,GO:0006259,GO:0006260,GO:0006261,GO:0006265,GO:0006310,GO:0006312,GO:0006725,GO:0006753,GO:0006793,GO:0006796,GO:0006807,GO:0006996,GO:0007049,GO:0007059,GO:0007126,GO:…	0.708761	0.00217159
Contig47.20		not assigned.unknown					0.708364	9.94007e-07
Contig277.2	Complex I intermediate-associated protein 30	signalling.light	Cre06.g274650.t1.1				0.706584	9.41713e-06
Contig26.27	Nucleolar protein,Nop52 containing protein	not assigned.unknown	Cre01.g019200.t1.1		K14849	GO:0005575,GO:0005622,GO:0005623,GO:0005737,GO:0005829,GO:0044424,GO:0044444,GO:0044464	0.706196	0.00799097
Contig15.25	ribosomal protein L34	protein.synthesis.ribosomal protein.unknown.large subunit.L34	Cre01.g030050.t1.2	Plastid ribosomal protein L34	K02914		0.700471	0.000490148
Contig107.70	plastid ribosomal protein L18	protein.synthesis.ribosomal protein.prokaryotic.chloroplast.50S subunit.L18	Cre01.g052100.t1.2	Plastid ribosomal protein L18	K02881	GO:0005575,GO:0005622,GO:0005623,GO:0005737,GO:0009507,GO:0009526,GO:0009532,GO:0009536,GO:0009570,GO:0009941,GO:0031967,GO:0031975,GO:0043226,GO:0043227,GO:0043229,GO:0043231,GO:0044422,GO:0044424,GO:0044434,GO:0044435,GO:0044444,GO:0044446,GO:0044464	0.700167	4.83389e-05
Contig1.416	MIF4G	protein.synthesis.initiation	Cre17.g696250.t2.1		K03260		0.698347	3.34105e-06
Contig10.145		not assigned.unknown	Cre12.g500100.t1.2				0.698296	0.00132167
Contig69.21	Mitochondrial carrier protein	transport.metabolite transporters at the mitochondrial membrane	Cre16.g650200.t1.1	Mitochondrial substrate carrier protein, possible folate carrier	K15115	GO:0003674,GO:0005215,GO:0005575,GO:0005622,GO:0005623,GO:0005737,GO:0005739,GO:0006810,GO:0006862,GO:0008150,GO:0009507,GO:0009526,GO:0009536,GO:0009941,GO:0015748,GO:0015931,GO:0016020,GO:0031090,GO:0031967,GO:0031969,GO:0031975,GO:0042170,GO:0043132,GO:0043226,GO:0043227,GO:0043229,GO:0043231,GO:0044422,GO:0044424,GO:0044434,GO:0044435,GO:0044444,GO:0044446,GO:0044464,GO:0044699,GO:0044765,GO:…	0.697616	0.00609608
Contig64.25	DNA-directed RNA polymerase III 62 kDa polypeptide (RNA	RNA.transcription	Cre16.g673900.t1.1		K03023		0.696791	0.000784575
Contig49.84	Cyclin, N-terminal domain	cell.cycle	Cre14.g613900.t1.2	T-type cyclin		GO:0005575,GO:0005911,GO:0006355,GO:0006950,GO:0006970,GO:0008150,GO:0009506,GO:0009628,GO:0009651,GO:0009889,GO:0010468,GO:0010556,GO:0019219,GO:0019222,GO:0030054,GO:0031323,GO:0031326,GO:0050789,GO:0050794,GO:0050896,GO:0051171,GO:0051252,GO:0055044,GO:0060255,GO:0065007,GO:0080090,GO:2000112,GO:2001141	0.695434	5.51185e-05
Contig234.5	transmembrane protein 45B	not assigned.unknown	Cre06.g283900.t1.2			GO:0005575,GO:0005623,GO:0005886,GO:0005887,GO:0016020,GO:0016021,GO:0031224,GO:0031226,GO:0044425,GO:0044459,GO:0044464,GO:0071944	0.695383	0.00751325
Contig44.95	Protein of unknown function (DUF506)	not assigned.unknown	Cre16.g693900.t1.1				0.693897	1.35753e-05
Contig30.133	RNA polymerase I specific transcription initiation factor RRN3	RNA.processing	Cre03.g207950.t1.2		K15216		0.693747	0.000777747
Contig77.5	Pyrroline-5-carboxylate reductase	amino acid metabolism.degradation.glutamate family.arginine	Cre03.g154550.t1.1	Pyrroline-5-carboxylate reductase	K00286	GO:0003674,GO:0003824,GO:0004735,GO:0005575,GO:0005618,GO:0005622,GO:0005623,GO:0005737,GO:0006950,GO:0006970,GO:0008150,GO:0008152,GO:0009266,GO:0009408,GO:0009628,GO:0009651,GO:0016491,GO:0016645,GO:0016646,GO:0030312,GO:0044424,GO:0044464,GO:0044710,GO:0050896,GO:0055114,GO:0071944	0.692498	0.000927297
Contig202.11		not assigned.unknown					0.69246	4.42126e-05
Contig8.223		not assigned.unknown					0.69221	1.01656e-07
Contig63.29	Aminotransferase class I and II	amino acid metabolism.synthesis.central amino acid metabolism.alanine.alanine aminotransferase	Cre06.g284700.t1.2	Alanine aminotransferase	K00814,K14272	GO:0001666,GO:0005575,GO:0005622,GO:0005623,GO:0005737,GO:0005739,GO:0006950,GO:0008150,GO:0009628,GO:0036293,GO:0043226,GO:0043227,GO:0043229,GO:0043231,GO:0044424,GO:0044444,GO:0044464,GO:0050896,GO:0070482	0.688062	1.99572e-06
Contig239.7		not assigned.unknown					0.687844	0.000403695
Contig195.22	Utp21 specific WD40 associated putative domain	protein.synthesis.ribosome biogenesis.Pre-rRNA processing and modifications.WD-repeat proteins	Cre10.g466250.t1.2		K14554		0.68784	0.00049888
Contig33.90		not assigned.unknown					0.687559	8.59303e-05
Contig48.16		not assigned.unknown					0.680317	0.000168283
Contig1.530	Inherit from KOG: domain containing E3 ubiquitin protein ligase	not assigned.unknown	Cre06.g278126.t1.1		K12353		0.680019	0.00746958
Contig121.40	STYKc	protein.postranslational modification	Cre14.g623950.t2.1			GO:0003002,GO:0003674,GO:0003824,GO:0004672,GO:0004712,GO:0006464,GO:0006468,GO:0006793,GO:0006796,GO:0007154,GO:0007165,GO:0007275,GO:0007389,GO:0008150,GO:0008152,GO:0009719,GO:0009725,GO:0009733,GO:0009734,GO:0009741,GO:0009742,GO:0009755,GO:0009987,GO:0010033,GO:0010051,GO:0010305,GO:0014070,GO:0016301,GO:0016310,GO:0016740,GO:0016772,GO:0016773,GO:0019538,GO:0023052,GO:0032501,GO:0032502,GO:…	0.679811	0.00900451
Contig43.47		not assigned.unknown					0.679253	0.000584343
Contig2.181	WD-40 repeat	not assigned.unknown	Cre02.g115250.t1.1	Centriole proteome protein			0.677736	0.00101507
Contig142.25	Ethylmalonic encephalopathy 1	Biodegradation of Xenobiotics.hydroxyacylglutathione hydrolase	Cre12.g557700.t1.2		K17725	GO:0000096,GO:0000098,GO:0003674,GO:0003824,GO:0005575,GO:0005622,GO:0005623,GO:0005634,GO:0005737,GO:0005739,GO:0005759,GO:0006082,GO:0006520,GO:0006790,GO:0006807,GO:0008150,GO:0008152,GO:0009056,GO:0009063,GO:0009987,GO:0016054,GO:0016491,GO:0016701,GO:0016702,GO:0019418,GO:0019752,GO:0031974,GO:0034641,GO:0043226,GO:0043227,GO:0043229,GO:0043231,GO:0043233,GO:0043436,GO:0044237,GO:0044238,GO:…	0.677121	2.43063e-05
Contig7.53	0	transport.metabolite transporters at the envelope membrane	Cre03.g184850.t1.1				0.677104	0.00276686
Contig44.19	EXPRESSED DURING L mature pollen stage, M germinated pollen stage, 4 anthesis	not assigned.unknown	Cre07.g351550.t1.1				0.675996	0.000137102
Contig45.11	RNA ligase	not assigned.unknown	Cre05.g239450.t1.1				0.675665	5.81967e-05
Contig273.6	serine threonine-protein phosphatase 6 regulatory ankyrin repeat subunit	cell.organisation	Cre05.g245700.t1.1	Predicted protein with ankyrin repeats			0.670895	9.98003e-07
Contig50.87	Fatty acid desaturase	lipid metabolism.FA desaturation.desaturase	Cre09.g397250.t1.2	Delta-9 desaturase	K00507	GO:0005575,GO:0005622,GO:0005623,GO:0005737,GO:0006082,GO:0006629,GO:0006631,GO:0006633,GO:0006636,GO:0008150,GO:0008152,GO:0008610,GO:0009058,GO:0009314,GO:0009416,GO:0009507,GO:0009526,GO:0009536,GO:0009579,GO:0009628,GO:0009642,GO:0009644,GO:0009892,GO:0009941,GO:0009987,GO:0010109,GO:0010205,GO:0016020,GO:0016053,GO:0019222,GO:0019752,GO:0031090,GO:0031323,GO:0031324,GO:0031967,GO:0031969,GO:…	0.670809	3.58506e-07
Contig306.3	Pfam:DUF185	not assigned.unknown	Cre13.g584700.t1.1				0.668934	0.0042353
Contig109.43	NAD dependent epimerase/dehydratase family	lipid metabolism.glycolipid synthesis.UDP-sulfoquinovose synthase	Cre16.g656400.t1.2	UDP-sulfoquinovose synthase	K06118	GO:0003674,GO:0003824,GO:0005488,GO:0005575,GO:0005622,GO:0005623,GO:0005737,GO:0006629,GO:0006643,GO:0006664,GO:0006950,GO:0007154,GO:0008146,GO:0008150,GO:0008152,GO:0008270,GO:0008610,GO:0009058,GO:0009247,GO:0009267,GO:0009507,GO:0009536,GO:0009605,GO:0009987,GO:0009991,GO:0016036,GO:0016740,GO:0016782,GO:0031667,GO:0031668,GO:0031669,GO:0033554,GO:0042594,GO:0043167,GO:0043169,GO:0043226,GO:…	0.66892	9.10632e-05
Contig8.75	p25-alpha	not assigned.unknown	Cre10.g439450.t1.1				0.668667	0.00404481
Contig40.32	DWNN	RNA.regulation of transcription.putative transcription regulator	Cre12.g543303.t1.1		K10624		0.667681	1.15197e-05
Contig10.190	GrpE	protein.folding	Cre08.g370450.t1.2	Mitochondrial grpE-type co-chaperone of the HSP70 system	K03687	GO:0000166,GO:0001882,GO:0001883,GO:0003674,GO:0005488,GO:0005507,GO:0005524,GO:0005575,GO:0005622,GO:0005623,GO:0005737,GO:0005739,GO:0005759,GO:0006950,GO:0008150,GO:0009266,GO:0009314,GO:0009408,GO:0009411,GO:0009416,GO:0009628,GO:0010286,GO:0017076,GO:0030554,GO:0031974,GO:0032549,GO:0032550,GO:0032553,GO:0032555,GO:0032559,GO:0035639,GO:0036094,GO:0043167,GO:0043168,GO:0043169,GO:0043226,GO:…	0.665955	0.00571142
Contig155.18	octicosapeptide Phox	not assigned.unknown	Cre10.g430501.t1.1			GO:0005575,GO:0005622,GO:0005623,GO:0005737,GO:0005829,GO:0044424,GO:0044444,GO:0044464	0.665818	2.50751e-05
Contig12.189	Mpp10 protein	protein.synthesis.ribosome biogenesis.Pre-rRNA processing and modifications.snoRNPs	Cre08.g370601.t1.1		K14559	GO:0005575,GO:0005622,GO:0005623,GO:0005634,GO:0005730,GO:0005737,GO:0005829,GO:0031974,GO:0031981,GO:0043226,GO:0043227,GO:0043228,GO:0043229,GO:0043231,GO:0043232,GO:0043233,GO:0044422,GO:0044424,GO:0044428,GO:0044444,GO:0044446,GO:0044464,GO:0070013	0.662812	0.003445
Contig12.62	PPR repeat	RNA.regulation of transcription	Cre12.g511400.t1.1	Cyclin-related protein	K17710	GO:0005575,GO:0016020	0.662641	1.90507e-05
Contig42.85	PGAM	not assigned.unknown	Cre06.g293150.t1.2			GO:0003674,GO:0003824,GO:0005575,GO:0005622,GO:0005623,GO:0005634,GO:0005737,GO:0006793,GO:0006796,GO:0008150,GO:0008152,GO:0009987,GO:0016311,GO:0016787,GO:0016788,GO:0016791,GO:0042578,GO:0043226,GO:0043227,GO:0043229,GO:0043231,GO:0044237,GO:0044424,GO:0044464	0.661439	0.00757807
Contig78.38	Jumonji domain containing 7	not assigned.unknown	Cre16.g694201.t1.1			GO:0000228,GO:0000785,GO:0000790,GO:0003674,GO:0003824,GO:0005575,GO:0005622,GO:0005623,GO:0005634,GO:0005694,GO:0006325,GO:0006338,GO:0006355,GO:0006464,GO:0006482,GO:0006996,GO:0008150,GO:0008152,GO:0008214,GO:0009889,GO:0009987,GO:0010468,GO:0010556,GO:0016043,GO:0016568,GO:0016569,GO:0016570,GO:0016577,GO:0019219,GO:0019222,GO:0019538,GO:0031323,GO:0031326,GO:0031974,GO:0031981,GO:0032451,GO:…	0.661369	0.00701202
Contig14.93	Adenylate kinase	nucleotide metabolism.phosphotransfer and pyrophosphatases.adenylate kinase	Cre12.g557600.t1.1	Adenylate kinase	K00939	GO:0000166,GO:0001882,GO:0001883,GO:0003674,GO:0003824,GO:0004017,GO:0005488,GO:0005507,GO:0005524,GO:0005575,GO:0005622,GO:0005623,GO:0005737,GO:0005739,GO:0005773,GO:0005774,GO:0006139,GO:0006163,GO:0006725,GO:0006753,GO:0006793,GO:0006796,GO:0006807,GO:0008150,GO:0008152,GO:0009117,GO:0009987,GO:0010035,GO:0010038,GO:0016020,GO:0016301,GO:0016310,GO:0016740,GO:0016772,GO:0016776,GO:0017076,GO:…	0.660949	0.000603501
Contig64.48	UDP-Glycosyltransferase	lipid metabolism.exotics (steroids, squalene etc).UDP-glucose:sterol glucosyltransferase	Cre07.g333450.t1.2		K00699,K05841		0.658156	8.69926e-05
Contig211.3	Starch binding domain	not assigned.unknown	Cre04.g226800.t1.1				0.657758	1.58095e-05
Contig132.22		not assigned.unknown	Cre11.g468359.t1.1				0.657012	0.00264051
Contig39.8	protein RRP5 homolog	not assigned.unknown	Cre10.g428750.t1.1		K14792	GO:0005575,GO:0005622,GO:0005623,GO:0005634,GO:0005730,GO:0005886,GO:0006139,GO:0006364,GO:0006396,GO:0006725,GO:0006807,GO:0007275,GO:0008150,GO:0008152,GO:0009553,GO:0009987,GO:0010467,GO:0016020,GO:0016070,GO:0016072,GO:0022613,GO:0031974,GO:0031981,GO:0032501,GO:0032502,GO:0034470,GO:0034641,GO:0034660,GO:0042254,GO:0043170,GO:0043226,GO:0043227,GO:0043228,GO:0043229,GO:0043231,GO:0043232,GO:…	0.655505	0.00452768
Contig17.26	tripeptidyl peptidase	protein.degradation.subtilases			K01279	GO:0000323,GO:0001894,GO:0001932,GO:0001934,GO:0003008,GO:0003674,GO:0003824,GO:0004175,GO:0004177,GO:0005488,GO:0005575,GO:0005576,GO:0005615,GO:0005618,GO:0005622,GO:0005623,GO:0005737,GO:0005739,GO:0005764,GO:0005773,GO:0005775,GO:0006508,GO:0006518,GO:0006629,GO:0006807,GO:0006950,GO:0006984,GO:0006986,GO:0006987,GO:0006996,GO:0007033,GO:0007040,GO:0007154,GO:0007165,GO:0007275,GO:0007399,GO:…	0.655299	0.00252037
Contig225.21	Thioredoxin	redox.thioredoxin	Cre02.g142800.t1.2	Thioredoxin-related protein			0.653553	0.00202665
Contig181.13	nucleosome assembly	DNA.synthesis/chromatin structure	Cre02.g073550.t1.2		K01890,K11279	GO:0003674,GO:0003676,GO:0003677,GO:0005488,GO:0097159,GO:1901363	0.653502	6.75156e-06
Contig138.18	EamA-like transporter family	not assigned.unknown	Cre01.g012400.t1.2				0.652986	0.00142568
Contig80.75	Acyl-ACP thioesterase	lipid metabolism.FA synthesis and FA elongation.ACP thioesterase	Cre06.g256750.t1.2	Acyl carrier protein thioesterase	K10782	GO:0003674,GO:0003824,GO:0004312,GO:0005575,GO:0005622,GO:0005623,GO:0005737,GO:0006082,GO:0006629,GO:0006631,GO:0006633,GO:0008150,GO:0008152,GO:0008610,GO:0009058,GO:0009507,GO:0009536,GO:0009987,GO:0016053,GO:0016297,GO:0016740,GO:0016746,GO:0016747,GO:0016787,GO:0016788,GO:0016790,GO:0019752,GO:0032787,GO:0043226,GO:0043227,GO:0043229,GO:0043231,GO:0043436,GO:0044237,GO:0044238,GO:0044249,GO:…	0.652766	0.00863446
Contig23.2	Plug domain of Sec61p	protein.targeting.secretory pathway.unspecified	Cre03.g171350.t1.2	SEC61-alpha subunit of ER-translocon	K10956	GO:0005575,GO:0005622,GO:0005623,GO:0005737,GO:0005739,GO:0005794,GO:0005886,GO:0016020,GO:0043226,GO:0043227,GO:0043229,GO:0043231,GO:0044424,GO:0044444,GO:0044464,GO:0071944	0.652039	0.000120135
Contig134.4	DDB1- and CUL4-associated factor homolog	protein.degradation.ubiquitin	Cre17.g725450.t1.1		K11789	GO:0000003,GO:0000151,GO:0003006,GO:0005575,GO:0005622,GO:0005623,GO:0005634,GO:0007275,GO:0008150,GO:0009790,GO:0009791,GO:0009793,GO:0009908,GO:0010154,GO:0022414,GO:0031461,GO:0032501,GO:0032502,GO:0032991,GO:0043226,GO:0043227,GO:0043229,GO:0043231,GO:0043234,GO:0044424,GO:0044464,GO:0044699,GO:0044707,GO:0044767,GO:0048316,GO:0048366,GO:0048367,GO:0048608,GO:0048731,GO:0048827,GO:0048856,GO:…	0.651939	0.000221514
Contig8.186		not assigned.unknown	Cre09.g395473.t1.1				0.647793	0.00296181
Contig31.36	Conserved hypothetical, protein	not assigned.unknown	Cre06.g265300.t1.2				0.647545	1.17001e-06
Contig5.134		not assigned.unknown					0.646466	0.00530128
Contig75.48	ABC-2 type transporter	transport.ABC transporters and multidrug resistance systems	Cre02.g096000.t1.1			GO:0003674,GO:0003824,GO:0005215,GO:0005575,GO:0005623,GO:0005886,GO:0006139,GO:0006152,GO:0006163,GO:0006195,GO:0006200,GO:0006725,GO:0006753,GO:0006793,GO:0006796,GO:0006807,GO:0006810,GO:0006811,GO:0006820,GO:0006869,GO:0008150,GO:0008152,GO:0009056,GO:0009116,GO:0009117,GO:0009119,GO:0009123,GO:0009125,GO:0009126,GO:0009128,GO:0009141,GO:0009143,GO:0009144,GO:0009146,GO:0009150,GO:0009154,GO:…	0.644467	0.00168685
Contig296.1		not assigned.unknown					0.641468	0.00271167
Contig77.34	WD repeat domain 34	cell.motility.eukaryotes.intraflagellar transport.IFT motor protein.cytoplasmic dynein 1b subunits	Cre02.g110950.t1.1	Flagellar Associated Protein		GO:0005575,GO:0005622,GO:0005623,GO:0005737,GO:0006810,GO:0006928,GO:0007017,GO:0007018,GO:0008150,GO:0009987,GO:0010970,GO:0016043,GO:0030030,GO:0030705,GO:0042073,GO:0044424,GO:0044464,GO:0044699,GO:0044763,GO:0044765,GO:0044782,GO:0046907,GO:0051179,GO:0051234,GO:0051641,GO:0051649,GO:0071840	0.641325	5.17558e-07
Contig57.64	Carboxypeptidase	protein.degradation.metalloprotease	Cre16.g668950.t1.1			GO:0006807,GO:0008150,GO:0008152,GO:0009058,GO:0009987,GO:0034641,GO:0044237,GO:0044249,GO:0044271	0.640804	0.00496604
Contig39.57		not assigned.unknown					0.63982	0.00200237
Contig207.3		not assigned.unknown					0.639816	4.57055e-05
Contig2.21	Eukaryotic porin	transport.porins	Cre10.g424450.t1.2	40 kDa translocon at mitochondrial outer envelope membrane	K11518	GO:0003674,GO:0005215,GO:0005575,GO:0005622,GO:0005623,GO:0005737,GO:0005739,GO:0005740,GO:0005741,GO:0005742,GO:0005743,GO:0005773,GO:0005774,GO:0006605,GO:0006626,GO:0006810,GO:0006839,GO:0006886,GO:0006996,GO:0007005,GO:0008104,GO:0008150,GO:0008320,GO:0008565,GO:0009987,GO:0015031,GO:0015399,GO:0015405,GO:0015450,GO:0016020,GO:0016043,GO:0016482,GO:0019866,GO:0019867,GO:0022804,GO:0022857,GO:…	0.638262	0.000205536
Contig156.42	Dehydrogenase	OPP.oxidative PP.6-phosphogluconate dehydrogenase	Cre11.g467617.t1.1	Gamma hydroxybutyrate dehydrogenase	K00020,K00042,K18121		0.638003	0.000285139
Contig15.128	ResB-like family	mitochondrial electron transport / ATP synthesis.cytochrome c	Cre13.g575000.t1.1	Protein required for cytochrome c synthesis/biogenesis	K07399	GO:0005575,GO:0005622,GO:0005623,GO:0005737,GO:0009507,GO:0009534,GO:0009535,GO:0009536,GO:0009579,GO:0016020,GO:0031976,GO:0031984,GO:0034357,GO:0042651,GO:0043226,GO:0043227,GO:0043229,GO:0043231,GO:0044422,GO:0044424,GO:0044434,GO:0044435,GO:0044436,GO:0044444,GO:0044446,GO:0044464,GO:0055035	0.635993	0.000120135
Contig181.21	FtsZ family, C-terminal domain	cell.division	Cre02.g142186.t1.1	Plastid division protein FtsZ2	K03531	GO:0000166,GO:0001882,GO:0001883,GO:0003674,GO:0003824,GO:0003924,GO:0005488,GO:0005515,GO:0005525,GO:0005575,GO:0005622,GO:0005623,GO:0005737,GO:0006139,GO:0006152,GO:0006163,GO:0006184,GO:0006195,GO:0006725,GO:0006753,GO:0006793,GO:0006796,GO:0006807,GO:0006996,GO:0008150,GO:0008152,GO:0009056,GO:0009116,GO:0009117,GO:0009119,GO:0009141,GO:0009143,GO:0009144,GO:0009146,GO:0009150,GO:0009154,GO:…	0.635601	0.00223554
Contig1.593	C-5 cytosine-specific DNA methylase	not assigned.unknown	Cre02.g099601.t1.1				0.635411	0.000382665
Contig72.26	Nup133 N terminal like	protein.targeting.nucleus	Cre09.g394350.t1.2	Nuclear pore protein	K14312	GO:0003674,GO:0005215,GO:0005487,GO:0005575,GO:0005622,GO:0005623,GO:0005634,GO:0005635,GO:0005643,GO:0005730,GO:0005737,GO:0005886,GO:0005911,GO:0006810,GO:0006913,GO:0008150,GO:0009506,GO:0009507,GO:0009536,GO:0009987,GO:0012505,GO:0016020,GO:0016021,GO:0030054,GO:0031224,GO:0031967,GO:0031974,GO:0031975,GO:0031981,GO:0032991,GO:0043226,GO:0043227,GO:0043228,GO:0043229,GO:0043231,GO:0043232,GO:…	0.635266	0.00271695
Contig63.7		not assigned.unknown					0.634478	0.00168289
Contig29.37		not assigned.unknown					0.633997	0.00319446
Contig78.54		not assigned.unknown	Cre09.g405500.t1.1				0.631657	0.00102419
Contig6.73	glutathione peroxidase	redox.ascorbate and glutathione.glutathione	Cre10.g440850.t2.1	Glutathione peroxidase	K00432		0.631574	0.00462692
Contig31.16	Rix1 complex component involved in 60S ribosome maturation	not assigned.unknown	Cre10.g442250.t1.2		K14827		0.631288	0.00242408
Contig53.41	Fatty acid hydroxylase superfamily	secondary metabolism.isoprenoids.carotenoids.carotenoid beta ring hydroxylase	Cre04.g215050.t1.2	Beta-carotene hydroxylase, putative chloroplast precursor	K15746	GO:0003674,GO:0003824,GO:0004497,GO:0005575,GO:0005622,GO:0005623,GO:0005737,GO:0006629,GO:0006720,GO:0006721,GO:0008150,GO:0008152,GO:0008299,GO:0008610,GO:0009058,GO:0009507,GO:0009526,GO:0009536,GO:0009941,GO:0009987,GO:0010291,GO:0016020,GO:0016108,GO:0016109,GO:0016114,GO:0016116,GO:0016117,GO:0016119,GO:0016122,GO:0016123,GO:0016491,GO:0031090,GO:0031967,GO:0031969,GO:0031975,GO:0042170,GO:…	0.631045	0.000448891
Contig257.9		not assigned.unknown					0.630551	0.000281461
Contig67.61	DNA-directed RNA polymerases I and III subunit	RNA.transcription	Cre07.g313302.t1.1		K03027	GO:0005575,GO:0005622,GO:0005623,GO:0005634,GO:0005730,GO:0031974,GO:0031981,GO:0043226,GO:0043227,GO:0043228,GO:0043229,GO:0043231,GO:0043232,GO:0043233,GO:0044422,GO:0044424,GO:0044428,GO:0044446,GO:0044464,GO:0070013	0.629081	0.00902714
Contig53.110	0	not assigned.unknown	Cre17.g727100.t1.2			GO:0003674,GO:0005215,GO:0005575,GO:0005622,GO:0005623,GO:0005737,GO:0006605,GO:0006810,GO:0006886,GO:0008104,GO:0008150,GO:0008565,GO:0009507,GO:0009526,GO:0009528,GO:0009536,GO:0009706,GO:0009941,GO:0009987,GO:0015031,GO:0016020,GO:0016482,GO:0017038,GO:0019866,GO:0022892,GO:0031090,GO:0031967,GO:0031969,GO:0031975,GO:0033036,GO:0033365,GO:0034613,GO:0042170,GO:0043226,GO:0043227,GO:0043229,GO:…	0.628761	0.00413371
Contig150.17	STYKc	protein.postranslational modification	Cre12.g549750.t1.2	Casein kinase-related Ser/Thr kinase	K02218	GO:0005575,GO:0005622,GO:0005623,GO:0005634,GO:0005737,GO:0005886,GO:0005911,GO:0009506,GO:0016020,GO:0030054,GO:0043226,GO:0043227,GO:0043229,GO:0043231,GO:0044424,GO:0044464,GO:0055044,GO:0071944	0.628312	0.000178866
Contig8.55	tRNA (Uracil-5-)-methyltransferase	RNA.regulation of transcription.unclassified	Cre02.g101950.t1.2	tRNA (uracil-5)-methyltransferase	K15332		0.628155	0.00386994
Contig247.10	0	not assigned.unknown	Cre13.g591250.t1.1				0.626851	0.00141822
Contig100.49	Ion transport protein	transport.potassium	Cre01.g012700.t1.2			GO:0003674,GO:0005215,GO:0005216,GO:0005244,GO:0005249,GO:0005261,GO:0005267,GO:0005575,GO:0005622,GO:0005623,GO:0005634,GO:0006810,GO:0006811,GO:0006812,GO:0006813,GO:0006950,GO:0008150,GO:0008324,GO:0009266,GO:0009409,GO:0009414,GO:0009415,GO:0009628,GO:0009719,GO:0009725,GO:0009737,GO:0009753,GO:0009987,GO:0010033,GO:0010035,GO:0015075,GO:0015077,GO:0015079,GO:0015267,GO:0015271,GO:0015672,GO:…	0.62642	0.00605066
Contig311.3	RNA recognition motif. (a.k.a. RRM, RBD, or RNP domain)	RNA.processing.splicing	Cre12.g553750.t1.1		K13095	GO:0006139,GO:0006396,GO:0006725,GO:0006807,GO:0008150,GO:0008152,GO:0008380,GO:0009987,GO:0010467,GO:0016070,GO:0034641,GO:0043170,GO:0044237,GO:0044238,GO:0044260,GO:0046483,GO:0071704,GO:0090304,GO:1901360	0.624642	0.000195629
Contig52.104	protein kinase kinase kinase	protein.postranslational modification	Cre14.g623950.t2.1		K04427		0.624152	0.00138187
Contig2.249	Cell division control protein	cell.division	Cre12.g556250.t1.2	Septin-like protein	K16944	GO:0000166,GO:0000775,GO:0000776,GO:0000777,GO:0000779,GO:0000793,GO:0000902,GO:0000910,GO:0000912,GO:0000915,GO:0001654,GO:0001725,GO:0001745,GO:0001751,GO:0001754,GO:0001882,GO:0001883,GO:0003674,GO:0003779,GO:0003824,GO:0003924,GO:0005198,GO:0005488,GO:0005515,GO:0005525,GO:0005575,GO:0005576,GO:0005622,GO:0005623,GO:0005634,GO:0005694,GO:0005730,GO:0005737,GO:0005819,GO:0005856,GO:0005875,GO:…	0.623885	0.00105351
Contig48.28	Cytochrome P450	secondary metabolism.isoprenoids.carotenoids.carotenoid epsilon ring hydroxylase	Cre02.g142266.t1.1	Cytochrome P450, CYP97 superfamily; carotenoid hydroxylase	K15747	GO:0003674,GO:0003824,GO:0004497,GO:0005575,GO:0005622,GO:0005623,GO:0005737,GO:0006629,GO:0006720,GO:0006721,GO:0008150,GO:0008152,GO:0008299,GO:0008610,GO:0009058,GO:0009507,GO:0009526,GO:0009536,GO:0009941,GO:0009987,GO:0010291,GO:0016020,GO:0016108,GO:0016109,GO:0016114,GO:0016116,GO:0016117,GO:0016122,GO:0016123,GO:0016491,GO:0031090,GO:0031967,GO:0031969,GO:0031975,GO:0042170,GO:0042440,GO:…	0.622845	0.00221243
Contig6.3	RNA binding	not assigned.unknown	Cre09.g389900.t1.1	Hydroxyproline-rich glycoprotein		GO:0003674,GO:0003676,GO:0003723,GO:0005488,GO:0005575,GO:0005622,GO:0005623,GO:0005634,GO:0043226,GO:0043227,GO:0043229,GO:0043231,GO:0044424,GO:0044464,GO:0097159,GO:1901363	0.622547	0.000490148
Contig121.50	E3 ubiquitin-protein ligase	not assigned.unknown	Cre02.g085050.t1.2		K10143	GO:0000003,GO:0000151,GO:0000152,GO:0003006,GO:0003674,GO:0003824,GO:0004842,GO:0005575,GO:0005622,GO:0005623,GO:0005634,GO:0005737,GO:0006139,GO:0006259,GO:0006281,GO:0006464,GO:0006725,GO:0006807,GO:0006950,GO:0006974,GO:0007275,GO:0008150,GO:0008152,GO:0009314,GO:0009416,GO:0009605,GO:0009628,GO:0009639,GO:0009640,GO:0009641,GO:0009642,GO:0009646,GO:0009647,GO:0009648,GO:0009649,GO:0009791,GO:…	0.622227	4.36292e-05
Contig117.3	Viral A-type inclusion protein	not assigned.unknown	Cre05.g248050.t1.1		K12472		0.621414	0.00516615
Contig50.17		not assigned.unknown					0.620815	0.00724515
Contig1.118	Carbohydrate kinase	minor CHO metabolism.others	Cre03.g185850.t1.1			GO:0005575,GO:0005622,GO:0005623,GO:0005737,GO:0008150,GO:0008152,GO:0009507,GO:0009536,GO:0009987,GO:0015979,GO:0043226,GO:0043227,GO:0043229,GO:0043231,GO:0044237,GO:0044424,GO:0044444,GO:0044464	0.619969	0.000149094
Contig119.55	Serine threonine-protein phosphatase	protein.postranslational modification	Cre06.g292550.t1.2	Serine/threonine protein phosphatase, metallo-dependent phosphatase	K06269	GO:0000164,GO:0003674,GO:0003824,GO:0004721,GO:0004722,GO:0005575,GO:0005622,GO:0005623,GO:0005634,GO:0005730,GO:0005737,GO:0006464,GO:0006470,GO:0006793,GO:0006796,GO:0008150,GO:0008152,GO:0008287,GO:0009987,GO:0016311,GO:0016787,GO:0016788,GO:0016791,GO:0019538,GO:0031974,GO:0031981,GO:0032991,GO:0036211,GO:0042578,GO:0043170,GO:0043226,GO:0043227,GO:0043228,GO:0043229,GO:0043231,GO:0043232,GO:…	0.617002	3.60731e-06
Contig197.3	ABC transporter F family member	protein.synthesis.ribosome biogenesis.export from nucleus	Cre11.g467781.t1.1	ABC transporter-like and Flagellar Associated Protein	K06185	GO:0003674,GO:0005215,GO:0005575,GO:0005623,GO:0005886,GO:0006810,GO:0008150,GO:0016020,GO:0044464,GO:0051179,GO:0051234,GO:0071944	0.616852	0.000315635
Contig247.2		not assigned.unknown					0.61548	0.00199035
Contig279.3	0	not assigned.unknown	Cre08.g379200.t1.1	Conserved protein in plant and diatom lineage		GO:0005575,GO:0005622,GO:0005623,GO:0005737,GO:0009507,GO:0009534,GO:0009536,GO:0009579,GO:0031976,GO:0031984,GO:0043226,GO:0043227,GO:0043229,GO:0043231,GO:0044422,GO:0044424,GO:0044434,GO:0044435,GO:0044444,GO:0044446,GO:0044464	0.614755	8.48162e-05
Contig211.21	DEAD/DEAH box helicase	protein.synthesis.ribosome biogenesis.Assembly factors.DExD-box helicases	Cre03.g188550.t1.1		K14806		0.614389	0.00941218
Contig191.6		not assigned.unknown					0.609897	0.000156451
Contig1.550	Catalyzes the formation of S-adenosylmethionine from methionine and ATP. The overall synthetic reaction is composed of two sequential steps, AdoMet formation and the subsequent tripolyphosphate hydrolysis which occurs prior to release of AdoMet from the enzyme (By similarity)	amino acid metabolism.synthesis.aspartate family.methionine	Cre06.g250200.t1.2	S-adenosylmethionine synthetase	K00789	GO:0000096,GO:0003674,GO:0003824,GO:0004478,GO:0005488,GO:0005507,GO:0005575,GO:0005576,GO:0005618,GO:0005622,GO:0005623,GO:0005634,GO:0005730,GO:0005737,GO:0005829,GO:0005886,GO:0005911,GO:0006082,GO:0006520,GO:0006555,GO:0006725,GO:0006790,GO:0006807,GO:0006950,GO:0006970,GO:0008150,GO:0008152,GO:0009058,GO:0009066,GO:0009266,GO:0009409,GO:0009506,GO:0009628,GO:0009651,GO:0009692,GO:0009693,GO:…	0.609841	1.71008e-07
Contig14.83	ABC transporter	transport.ABC transporters and multidrug resistance systems	Cre14.g618400.t1.2				0.609681	0.000377986
Contig28.37	ribosomal protein S1	protein.synthesis.ribosomal protein.prokaryotic.unknown organellar.30S subunit.S1	Cre09.g394750.t1.2	Plastid ribosomal protein S1, polyribonucleotide nucleotidyltransferase	K02945	GO:0005575,GO:0005622,GO:0005623,GO:0005737,GO:0009507,GO:0009532,GO:0009536,GO:0009570,GO:0009579,GO:0016020,GO:0043226,GO:0043227,GO:0043229,GO:0043231,GO:0044422,GO:0044424,GO:0044434,GO:0044435,GO:0044444,GO:0044446,GO:0044464	0.608093	5.25043e-08
Contig10.136	AdoMet-dependent rRNA methyltransferase	protein.synthesis.ribosome biogenesis.Pre-rRNA processing and modifications.methylotransferases	Cre12.g529500.t1.2		K14857		0.60709	0.000935839
Contig146.33		not assigned.unknown					0.606756	0.0002143
Contig159.31	TRAM domain	metal handling.binding, chelation and storage	Cre11.g467633.t1.1			GO:0000079,GO:0001932,GO:0008150,GO:0019220,GO:0019222,GO:0031323,GO:0031399,GO:0032268,GO:0042325,GO:0043549,GO:0045859,GO:0050789,GO:0050790,GO:0050794,GO:0051174,GO:0051246,GO:0051338,GO:0051726,GO:0060255,GO:0065007,GO:0065009,GO:0071900,GO:0080090	0.604019	0.00123527
Contig176.8	tRNA synthetases class I (I, L, M and V)	protein.aa activation.leucine-tRNA ligase	Cre06.g293582.t1.1		K01869	GO:0005575,GO:0005622,GO:0005623,GO:0005737,GO:0005829,GO:0005911,GO:0009506,GO:0009507,GO:0009536,GO:0030054,GO:0043226,GO:0043227,GO:0043229,GO:0043231,GO:0044424,GO:0044444,GO:0044464,GO:0055044	0.601944	3.16567e-06
Contig205.4		not assigned.unknown					0.601528	0.00407244
Contig172.7	Protein of unknown function (DUF2817)	protein.degradation	Cre07.g335900.t1.2		K07752	GO:0007275,GO:0008150,GO:0009653,GO:0009888,GO:0010015,GO:0010073,GO:0010075,GO:0010082,GO:0022622,GO:0032501,GO:0032502,GO:0040008,GO:0044699,GO:0044707,GO:0044767,GO:0048364,GO:0048507,GO:0048509,GO:0048513,GO:0048638,GO:0048731,GO:0048856,GO:0050789,GO:0050793,GO:0051239,GO:0065007,GO:2000026,GO:2000280	0.598629	2.52221e-06
Contig1.226	TBC1 domain family member 2A-like	signalling.G-proteins	Cre09.g396846.t1.1		K19953		0.597995	0.000342275
Contig176.17	plastid ribosomal protein L11	protein.synthesis.ribosomal protein.prokaryotic.chloroplast.50S subunit.L11	Cre10.g423650.t1.2	Plastid ribosomal protein L11	K02867	GO:0005575,GO:0005622,GO:0005623,GO:0005737,GO:0005829,GO:0005840,GO:0009507,GO:0009526,GO:0009532,GO:0009536,GO:0009570,GO:0009941,GO:0016020,GO:0022626,GO:0030529,GO:0031967,GO:0031975,GO:0032991,GO:0043226,GO:0043227,GO:0043228,GO:0043229,GO:0043231,GO:0043232,GO:0044422,GO:0044424,GO:0044434,GO:0044435,GO:0044444,GO:0044445,GO:0044446,GO:0044464	0.597469	6.24395e-05
Contig145.14	Mycolic acid cyclopropane synthetase	lipid metabolism.Phospholipid synthesis.cyclopropane-fatty-acyl-phospholipid synthase	Cre06.g281250.t1.2	Cyclopropane fatty acid synthase	K00574		0.596826	8.90128e-05
Contig132.28	Stage II sporulation protein E (SpoIIE)	protein.postranslational modification	Cre06.g257850.t1.2		K17508		0.596593	0.00563533
Contig131.5	RNA recognition	RNA.RNA binding	Cre02.g104650.t2.1		K14573		0.595066	0.000786978
Contig144.3	Guanylate cyclase	not assigned.unknown	Cre10.g431250.t1.1	Adenylate/guanylate cyclase			0.594917	0.00188654
Contig84.64	GuKc	nucleotide metabolism.phosphotransfer and pyrophosphatases.guanylate kinase	Cre08.g377350.t1.1	Adenylate kinase; Flagellar Associated Protein	K00942	GO:0003674,GO:0003824,GO:0004385,GO:0006139,GO:0006725,GO:0006753,GO:0006793,GO:0006796,GO:0006807,GO:0008150,GO:0008152,GO:0009117,GO:0009987,GO:0016301,GO:0016310,GO:0016740,GO:0016772,GO:0016776,GO:0019201,GO:0019205,GO:0019637,GO:0034641,GO:0044237,GO:0044238,GO:0044281,GO:0044710,GO:0046483,GO:0046939,GO:0055086,GO:0071704,GO:1901360	0.594045	0.00107126
Contig5.64	Protein of unknown function, DUF393	not assigned.unknown	Cre02.g095077.t1.1				0.592836	0.000107052
Contig5.13	Plastidic ATP	transport.misc	Cre08.g358526.t1.1	Plastidic ADP/ATP translocase	K03301	GO:0003674,GO:0005215,GO:0005471,GO:0005575,GO:0005622,GO:0005623,GO:0005737,GO:0006810,GO:0008150,GO:0009507,GO:0009526,GO:0009536,GO:0009941,GO:0009987,GO:0015291,GO:0015297,GO:0016020,GO:0022804,GO:0022857,GO:0031090,GO:0031967,GO:0031969,GO:0031975,GO:0042170,GO:0043226,GO:0043227,GO:0043229,GO:0043231,GO:0044422,GO:0044424,GO:0044434,GO:0044435,GO:0044444,GO:0044446,GO:0044464,GO:0044699,GO:…	0.592276	2.68106e-08
Contig255.8	ribosomal protein L6	protein.synthesis.ribosomal protein.prokaryotic.chloroplast.50S subunit.L6	Cre09.g415950.t1.2	Plastid ribosomal protein L6	K02933	GO:0005575,GO:0005622,GO:0005623,GO:0005737,GO:0009507,GO:0009526,GO:0009532,GO:0009536,GO:0009570,GO:0009941,GO:0016020,GO:0031967,GO:0031975,GO:0043226,GO:0043227,GO:0043229,GO:0043231,GO:0044422,GO:0044424,GO:0044434,GO:0044435,GO:0044444,GO:0044446,GO:0044464	0.59227	4.16971e-05
Contig129.12		not assigned.unknown	Cre13.g562900.t1.2				0.591424	0.00242408
Contig68.62		not assigned.unknown	Cre12.g496100.t1.2	Flagellar Associated Protein			0.591396	0.000790633
Contig69.34		not assigned.unknown					0.591231	1.25099e-07
Contig15.96	Amino acid kinase family	amino acid metabolism.synthesis.aspartate family.misc.homoserine.aspartate kinase	Cre10.g458500.t1.2	Aspartate kinase	K00928	GO:0003674,GO:0003824,GO:0004072,GO:0005575,GO:0005622,GO:0005623,GO:0005737,GO:0006082,GO:0006520,GO:0006793,GO:0006796,GO:0006807,GO:0008150,GO:0008152,GO:0008652,GO:0009058,GO:0009507,GO:0009532,GO:0009536,GO:0009570,GO:0009987,GO:0016053,GO:0016301,GO:0016310,GO:0016740,GO:0016772,GO:0016774,GO:0019202,GO:0019752,GO:0043226,GO:0043227,GO:0043229,GO:0043231,GO:0043436,GO:0044237,GO:0044238,GO:…	0.590573	0.00131545
Contig280.3		not assigned.unknown					0.58931	0.00286388
Contig39.16	FtsJ-like methyltransferase	RNA.RNA binding	Cre10.g428900.t1.1	Putative ribosomal RNA methyltransferase	K06442		0.589102	7.14736e-07
Contig140.36		not assigned.unknown	Cre10.g464050.t1.1				0.588355	0.00571421
Contig4.178	Inherit from NOG: Pathogenesis related protein-like protein	stress.biotic					0.587761	3.01114e-05
Contig121.35	ribosomal protein 3	protein.synthesis.ribosomal protein.prokaryotic.chloroplast.30S subunit.PSRP3	Cre02.g083950.t1.1	Plastid-specific ribosomal protein 3	K19032	GO:0005575,GO:0005622,GO:0005623,GO:0005737,GO:0006412,GO:0006996,GO:0008150,GO:0008152,GO:0009058,GO:0009059,GO:0009507,GO:0009532,GO:0009534,GO:0009535,GO:0009536,GO:0009570,GO:0009579,GO:0009657,GO:0009987,GO:0010467,GO:0016020,GO:0016043,GO:0019538,GO:0031976,GO:0031984,GO:0032544,GO:0034357,GO:0034645,GO:0042651,GO:0043170,GO:0043226,GO:0043227,GO:0043229,GO:0043231,GO:0044237,GO:0044238,GO:…	0.587099	1.4032e-05
Contig12.162	Receptor-type adenylate cyclase	not assigned.unknown	Cre01.g034200.t1.1		K01768,K16340	GO:0000003,GO:0000288,GO:0000290,GO:0000956,GO:0001750,GO:0001917,GO:0003674,GO:0003824,GO:0004721,GO:0004722,GO:0005575,GO:0005622,GO:0005623,GO:0005634,GO:0005737,GO:0005886,GO:0005929,GO:0005975,GO:0005984,GO:0005991,GO:0005993,GO:0006139,GO:0006401,GO:0006402,GO:0006464,GO:0006470,GO:0006725,GO:0006793,GO:0006796,GO:0006807,GO:0007154,GO:0007165,GO:0007166,GO:0007186,GO:0008150,GO:0008152,GO:…	0.585997	7.88747e-06
Contig1.220	cytochrome P450	misc.cytochrome P450	Cre11.g467527.t1.1	Cytochrome P450, CYP710 superfamily; C-22 desaturase	K09832	GO:0000249,GO:0003674,GO:0003824,GO:0005575,GO:0008150,GO:0008152,GO:0016020,GO:0016491,GO:0016705,GO:0016717,GO:0044710,GO:0055114,GO:0070704	0.584581	0.000155242
Contig8.188	ribonuclease J-like	not assigned.unknown	Cre16.g683050.t1.1	RNase J-like protein		GO:0005575,GO:0005622,GO:0005623,GO:0005737,GO:0009507,GO:0009536,GO:0043226,GO:0043227,GO:0043229,GO:0043231,GO:0044424,GO:0044444,GO:0044464	0.582363	0.00441861
Contig25.22	ubiquitin carboxyl-terminal hydrolase	protein.degradation.ubiquitin.ubiquitin protease	Cre05.g234850.t1.1		K11841	GO:0005575,GO:0005622,GO:0005623,GO:0005634,GO:0043226,GO:0043227,GO:0043229,GO:0043231,GO:0044424,GO:0044464	0.581605	0.0020609
Contig11.46	Cpn10	protein.folding	Cre03.g178450.t1.2	Chaperonin 10	K04078		0.580583	0.00688575
Contig270.5	Protein of unknown function (DUF2419)	not assigned.unknown	Cre07.g344150.t1.1				0.580199	3.07593e-05
Contig13.80	LA	RNA.RNA binding	Cre02.g106250.t1.2	La-like RNA-binding protein	K15191		0.57922	0.000102783
Contig20.44	STYKc	protein.postranslational modification	Cre13.g582650.t1.1	Mitogen-activated protein kinase, Long-flagella mutant LF4 protein	K08830		0.579181	0.00511514
Contig32.122	serine threonine-protein kinase	stress.biotic.PR-proteins	Cre06.g269200.t2.1				0.578807	0.00752303
Contig47.7	Removes the N-terminal methionine from nascent proteins (By similarity)	protein.degradation.metalloprotease	Cre06.g279750.t1.2	Methionine aminopeptidase	K01265	GO:0005575,GO:0005622,GO:0005623,GO:0005737,GO:0005829,GO:0006464,GO:0008150,GO:0008152,GO:0009987,GO:0010467,GO:0016485,GO:0019538,GO:0031365,GO:0036211,GO:0043170,GO:0043412,GO:0044237,GO:0044238,GO:0044260,GO:0044267,GO:0044424,GO:0044444,GO:0044464,GO:0051604,GO:0071704	0.575821	0.0007367
Contig115.8	Protein phosphatase 2A regulatory B subunit (B56 family)	protein.postranslational modification	Cre13.g567800.t1.2	Protein phosphatase 2A regulatory B subunit	K11584	GO:0000159,GO:0003674,GO:0005575,GO:0005622,GO:0005623,GO:0008150,GO:0008287,GO:0008601,GO:0019208,GO:0019220,GO:0019222,GO:0019888,GO:0030234,GO:0031323,GO:0032991,GO:0042325,GO:0043234,GO:0044424,GO:0044464,GO:0050789,GO:0050790,GO:0050794,GO:0051174,GO:0065007,GO:0065009	0.575777	0.000230218
Contig1.243		not assigned.unknown					0.574766	0.000126633
Contig63.33		not assigned.unknown	Cre07.g325732.t1.1				0.573979	2.59566e-05
Contig81.4	PbH1	not assigned.unknown	Cre12.g516333.t1.2				0.573638	0.00126059
Contig133.8	0	RNA.transcription	Cre02.g097227.t1.2				0.571284	0.00015556
Contig152.5	Small subunit of acetolactate synthase	amino acid metabolism.synthesis.branched chain group.common.acetolactate synthase	Cre01.g055453.t1.1	Acetolactate synthase, small subunit	K01653	GO:0005575,GO:0005622,GO:0005623,GO:0005737,GO:0005829,GO:0006082,GO:0006520,GO:0006551,GO:0006573,GO:0006807,GO:0008150,GO:0008152,GO:0009081,GO:0009507,GO:0009536,GO:0009987,GO:0019752,GO:0043226,GO:0043227,GO:0043229,GO:0043231,GO:0043436,GO:0044237,GO:0044238,GO:0044281,GO:0044424,GO:0044444,GO:0044464,GO:0044710,GO:0071704,GO:1901564,GO:1901605	0.569381	0.009377
Contig15.5	inositol oxygenase	minor CHO metabolism.myo-inositol.myo inositol oxygenases	Cre01.g025850.t1.2		K00469	GO:0003674,GO:0003824,GO:0005575,GO:0005622,GO:0005623,GO:0005737,GO:0006949,GO:0008150,GO:0008152,GO:0009653,GO:0009987,GO:0016491,GO:0016701,GO:0032502,GO:0044424,GO:0044464,GO:0044699,GO:0044710,GO:0044763,GO:0044767,GO:0048646,GO:0048856,GO:0050113,GO:0055114	0.569023	0.00278941
Contig131.35	Rhodanese-like domain	misc.rhodanese	Cre04.g217910.t1.1			GO:0005575,GO:0005622,GO:0005623,GO:0005737,GO:0009507,GO:0009526,GO:0009534,GO:0009535,GO:0009536,GO:0009579,GO:0009941,GO:0016020,GO:0031967,GO:0031975,GO:0031976,GO:0031984,GO:0034357,GO:0042651,GO:0043226,GO:0043227,GO:0043229,GO:0043231,GO:0044422,GO:0044424,GO:0044434,GO:0044435,GO:0044436,GO:0044444,GO:0044446,GO:0044464,GO:0055035	0.569013	0.00220237
Contig196.23	RNA recognition motif. (a.k.a. RRM, RBD, or RNP domain)	signalling.G-proteins	Cre07.g328400.t1.2		K13098		0.567063	0.00545718
Contig53.21	3' exoribonuclease family, domain 2	RNA.processing	Cre04.g214501.t1.1		K00962	GO:0000175,GO:0003674,GO:0003824,GO:0004518,GO:0004527,GO:0004532,GO:0004540,GO:0004654,GO:0005575,GO:0005622,GO:0005623,GO:0005737,GO:0006109,GO:0006139,GO:0006396,GO:0006401,GO:0006629,GO:0006720,GO:0006721,GO:0006725,GO:0006778,GO:0006779,GO:0006807,GO:0006950,GO:0007154,GO:0008150,GO:0008152,GO:0008299,GO:0008408,GO:0008610,GO:0009056,GO:0009057,GO:0009058,GO:0009267,GO:0009507,GO:0009532,GO:…	0.56634	0.000422785
Contig136.10	PPR repeat	not assigned.unknown	Cre01.g048750.t1.2	Pentatrichopeptide repeat protein			0.566121	0.00042569
Contig1.541	methylthioribose kinase	amino acid metabolism.misc	Cre16.g673550.t1.1		K00899,K08963	GO:0000096,GO:0000097,GO:0000302,GO:0003674,GO:0003824,GO:0005575,GO:0005622,GO:0005623,GO:0005737,GO:0005829,GO:0006082,GO:0006520,GO:0006555,GO:0006790,GO:0006793,GO:0006796,GO:0006807,GO:0006950,GO:0006979,GO:0008150,GO:0008152,GO:0008652,GO:0009058,GO:0009066,GO:0009067,GO:0009086,GO:0009719,GO:0009723,GO:0009725,GO:0009987,GO:0010033,GO:0010035,GO:0010038,GO:0010039,GO:0016053,GO:0016301,GO:…	0.566062	0.0098207
Contig32.79	Pfam:tRNA_anti	protein.aa activation.aspartate-tRNA ligase	Cre06.g279150.t1.2		K01876	GO:0005575,GO:0005622,GO:0005623,GO:0005737,GO:0005829,GO:0005911,GO:0008150,GO:0009506,GO:0010035,GO:0010038,GO:0030054,GO:0042221,GO:0044424,GO:0044444,GO:0044464,GO:0046686,GO:0050896,GO:0055044	0.565353	0.000281461
Contig37.14	ATP synthase subunit 9	not assigned.unknown	Cre17.g732000.t1.1	Mitochondrial F1F0 ATP synthase subunit 9, isoform A	K02128	GO:0005575,GO:0005622,GO:0005623,GO:0005737,GO:0005739,GO:0005740,GO:0016020,GO:0031090,GO:0031966,GO:0031967,GO:0031975,GO:0043226,GO:0043227,GO:0043229,GO:0043231,GO:0044422,GO:0044424,GO:0044429,GO:0044444,GO:0044446,GO:0044464	0.565018	0.000409259
Contig6.189	RWP-RK domain	RNA.regulation of transcription.putative transcription regulator	Cre04.g218050.t2.1	RWP-RK transcription factor			0.565016	0.000617744
Contig28.26	Inherit from virNOG: protein FLUORESCENT IN BLUE LIGHT	tetrapyrrole synthesis.regulation	Cre10.g460050.t2.1			GO:0005575,GO:0005622,GO:0005623,GO:0005737,GO:0009507,GO:0009526,GO:0009536,GO:0009941,GO:0016020,GO:0031090,GO:0031967,GO:0031969,GO:0031975,GO:0042170,GO:0043226,GO:0043227,GO:0043229,GO:0043231,GO:0044422,GO:0044424,GO:0044434,GO:0044435,GO:0044444,GO:0044446,GO:0044464	0.564438	0.00642803
Contig158.19	Thiamine biosynthesis protein ThiC	Co-factor and vitamine metabolism.thiamine	Cre05.g240850.t1.2	Hydroxymethylpyrimidine phosphate synthase	K03147	GO:0003674,GO:0003824,GO:0005488,GO:0005575,GO:0005622,GO:0005623,GO:0005737,GO:0006725,GO:0006766,GO:0006767,GO:0006772,GO:0006790,GO:0006807,GO:0007584,GO:0008150,GO:0008152,GO:0009058,GO:0009110,GO:0009228,GO:0009507,GO:0009532,GO:0009536,GO:0009570,GO:0009605,GO:0009719,GO:0009987,GO:0009991,GO:0010033,GO:0010243,GO:0010266,GO:0014070,GO:0016462,GO:0016787,GO:0016817,GO:0016818,GO:0018130,GO:…	0.564091	0.000468925
Contig99.41		not assigned.unknown	Cre06.g256000.t1.2				0.563642	0.00177945
Contig5.215	reversibly glycosylated polypeptide	cell wall.cell wall proteins.RGP	Cre13.g565800.t1.2	UDP-Glucose:protein transglucosylase	K13379	GO:0000138,GO:0003674,GO:0003824,GO:0005575,GO:0005618,GO:0005622,GO:0005623,GO:0005737,GO:0005773,GO:0005774,GO:0005794,GO:0005795,GO:0005829,GO:0005840,GO:0005911,GO:0006139,GO:0006725,GO:0006753,GO:0006793,GO:0006796,GO:0006807,GO:0006950,GO:0006970,GO:0007275,GO:0008150,GO:0008152,GO:0008194,GO:0009117,GO:0009225,GO:0009506,GO:0009555,GO:0009628,GO:0009651,GO:0009832,GO:0009987,GO:0010035,GO:…	0.561	0.000265894
Contig11.52	ATP-sulfurylase	S-assimilation.ATPS	Cre02.g107450.t1.2	ATP-sulfurylase	K00958,K13811	GO:0000103,GO:0001887,GO:0003674,GO:0003824,GO:0004779,GO:0004781,GO:0005575,GO:0005622,GO:0005623,GO:0005737,GO:0005739,GO:0005829,GO:0005886,GO:0006461,GO:0006790,GO:0006950,GO:0007154,GO:0008150,GO:0008152,GO:0009267,GO:0009507,GO:0009532,GO:0009536,GO:0009570,GO:0009605,GO:0009970,GO:0009987,GO:0009991,GO:0010035,GO:0010038,GO:0016020,GO:0016043,GO:0016740,GO:0016772,GO:0016779,GO:0022607,GO:…	0.560831	0.00707091
Contig103.43	0	not assigned.unknown	Cre03.g145387.t1.1	Flagellar Associated Protein			0.558908	0.00412493
Contig6.97	ATP phosphoribosyl transferase	amino acid metabolism.synthesis.histidine.ATP phosphoribosyl transferase	Cre09.g410650.t1.2	N-5-phosphoribosyl-ATP transferase	K00765		0.558605	0.000515534
Contig65.52	Zinc finger protein CONSTANS-LIKE	not assigned.unknown	Cre15.g635100.t1.2			GO:0001071,GO:0003674,GO:0003700,GO:0005575,GO:0005622,GO:0005623,GO:0005634,GO:0006355,GO:0008150,GO:0009889,GO:0010468,GO:0010556,GO:0016020,GO:0019219,GO:0019222,GO:0031323,GO:0031326,GO:0043226,GO:0043227,GO:0043229,GO:0043231,GO:0044424,GO:0044464,GO:0050789,GO:0050794,GO:0051171,GO:0051252,GO:0060255,GO:0065007,GO:0080090,GO:2000112,GO:2001141	0.556996	0.00270856
Contig20.63	Niemann-Pick C1	not assigned.unknown	Cre12.g496350.t1.2	Sterol sensing 5-transmembrane protein	K06225,K12385	GO:0005575,GO:0005623,GO:0005886,GO:0005911,GO:0009506,GO:0016020,GO:0030054,GO:0044464,GO:0055044,GO:0071944	0.556894	8.02089e-06
Contig58.12	Pfam:DUF1605	protein.synthesis.ribosome biogenesis.Pre-rRNA processing and modifications.DExD-box helicases	Cre07.g352251.t1.1		K14780		0.554794	0.00999891
Contig21.149	Inherit from ascNOG: Conserved hypothetical protein	not assigned.unknown	Cre03.g162850.t1.1	Flagellar Associated Protein			0.553817	2.71005e-05
Contig85.52		not assigned.unknown	Cre16.g669000.t1.1				0.552381	0.000190073
Contig84.13		not assigned.unknown					0.551847	4.5359e-09
Contig7.136	Pre-mRNA cleavage complex II protein Clp1	RNA.processing.3 end processing.Clp1	Cre03.g194800.t1.2		K14399	GO:0000003,GO:0003006,GO:0005575,GO:0005622,GO:0005623,GO:0005634,GO:0005654,GO:0005849,GO:0006139,GO:0006396,GO:0006397,GO:0006725,GO:0006807,GO:0007275,GO:0008150,GO:0008152,GO:0009791,GO:0009908,GO:0009987,GO:0010228,GO:0010467,GO:0016070,GO:0016071,GO:0022414,GO:0031974,GO:0031981,GO:0032501,GO:0032502,GO:0032991,GO:0034641,GO:0043170,GO:0043226,GO:0043227,GO:0043229,GO:0043231,GO:0043233,GO:…	0.551747	0.00545718
Contig30.94	adenine guanine permease	transport.misc	Cre06.g260700.t1.2	Xanthine/uracil/vitamin C permease-like	K06901	GO:0003674,GO:0005215,GO:0005345,GO:0005575,GO:0006810,GO:0006863,GO:0008150,GO:0009987,GO:0015205,GO:0015851,GO:0015853,GO:0015854,GO:0015931,GO:0015932,GO:0016020,GO:0022857,GO:0022891,GO:0022892,GO:0044699,GO:0044763,GO:0044765,GO:0051179,GO:0051234,GO:0055085,GO:0071702,GO:0071705	0.551016	3.3831e-06
Contig99.44	FAD binding domain	not assigned.unknown	Cre12.g543052.t1.1				0.549213	0.00106843
Contig37.83	Phosphodiesterase	not assigned.unknown	Cre13.g603000.t1.2	3',5'-cyclic-nucleotide phosphodiesterase	K01120,K13293,K13755,K18437		0.547577	0.000188204
Contig159.37	TCP-1/cpn60 chaperonin family	protein.folding	Cre09.g397200.t1.2	T-complex protein 1, zeta subunit	K09498	GO:0005575,GO:0005622,GO:0005623,GO:0005737,GO:0005829,GO:0008150,GO:0010035,GO:0010038,GO:0010043,GO:0016020,GO:0042221,GO:0044424,GO:0044444,GO:0044464,GO:0046686,GO:0050896	0.547376	0.000906895
Contig236.16	Ubiquitin-conjugating enzyme	protein.degradation.ubiquitin.E2	Cre01.g026600.t1.2		K10580	GO:0003674,GO:0003824,GO:0004842,GO:0005575,GO:0005622,GO:0005623,GO:0006139,GO:0006259,GO:0006281,GO:0006301,GO:0006464,GO:0006508,GO:0006511,GO:0006725,GO:0006807,GO:0006950,GO:0006974,GO:0007275,GO:0008150,GO:0008152,GO:0008544,GO:0009056,GO:0009057,GO:0009653,GO:0009888,GO:0009913,GO:0009987,GO:0010015,GO:0010035,GO:0010038,GO:0010039,GO:0010053,GO:0016567,GO:0016874,GO:0016879,GO:0016881,GO:…	0.546389	0.000205536
Contig152.3	ubiquitin-conjugating enzyme	not assigned.unknown			K06689,K10689		0.545777	2.40125e-05
Contig119.16	Essential component of the PAM complex, a complex required for the translocation of transit peptide-containing proteins from the inner membrane into the mitochondrial matrix in an ATP-dependent manner (By similarity)	protein.folding	Cre07.g341600.t2.1	GrpE nucleotide release factor	K03687	GO:0003674,GO:0005488,GO:0005507,GO:0005575,GO:0005622,GO:0005623,GO:0005737,GO:0005739,GO:0005759,GO:0009507,GO:0009532,GO:0009536,GO:0009570,GO:0009579,GO:0031974,GO:0043167,GO:0043169,GO:0043226,GO:0043227,GO:0043229,GO:0043231,GO:0043233,GO:0044422,GO:0044424,GO:0044429,GO:0044434,GO:0044435,GO:0044444,GO:0044446,GO:0044464,GO:0046872,GO:0046914,GO:0070013	0.543885	0.000883658
Contig117.15	Ribosomal protein S5, C-terminal domain	protein.synthesis.ribosomal protein.prokaryotic.chloroplast.30S subunit.S5	Cre16.g659950.t1.1	Plastid ribosomal protein S5	K02988	GO:0005575,GO:0005622,GO:0005623,GO:0005634,GO:0005737,GO:0006950,GO:0008150,GO:0009266,GO:0009409,GO:0009507,GO:0009532,GO:0009534,GO:0009535,GO:0009536,GO:0009570,GO:0009579,GO:0009628,GO:0010035,GO:0010038,GO:0016020,GO:0031976,GO:0031984,GO:0034357,GO:0042221,GO:0042651,GO:0043226,GO:0043227,GO:0043229,GO:0043231,GO:0044422,GO:0044424,GO:0044434,GO:0044435,GO:0044436,GO:0044444,GO:0044446,GO:…	0.54374	1.07976e-05
Contig123.3		not assigned.unknown					0.543551	0.00390785
Contig72.20	aldose 1-epimerase	not assigned.unknown	Cre05.g234651.t1.1		K01792		0.541779	0.00571142
Contig115.6	Histidyl-trna synthetase	protein.aa activation.histidine-tRNA ligase	Cre02.g142352.t1.1		K01892	GO:0005575,GO:0005622,GO:0005623,GO:0005737,GO:0005829,GO:0044424,GO:0044444,GO:0044464	0.541422	0.00401999
Contig151.7	RRM	RNA.RNA binding	Cre01.g038850.t1.1		K12900	GO:0000375,GO:0000377,GO:0000398,GO:0005575,GO:0005622,GO:0005623,GO:0005634,GO:0005654,GO:0006139,GO:0006396,GO:0006397,GO:0006725,GO:0006807,GO:0008150,GO:0008152,GO:0008380,GO:0009987,GO:0010467,GO:0016070,GO:0016071,GO:0016604,GO:0016607,GO:0031974,GO:0031981,GO:0034641,GO:0043170,GO:0043226,GO:0043227,GO:0043229,GO:0043231,GO:0043233,GO:0044237,GO:0044238,GO:0044260,GO:0044422,GO:0044424,GO:…	0.541152	3.25153e-05
Contig117.57	Translocon-associated protein (TRAP), alpha subunit	not assigned.unknown	Cre17.g741000.t1.2		K13249	GO:0005575,GO:0005622,GO:0005623,GO:0005737,GO:0005773,GO:0005774,GO:0005783,GO:0005789,GO:0005794,GO:0005886,GO:0009507,GO:0009534,GO:0009535,GO:0009536,GO:0009579,GO:0012505,GO:0016020,GO:0031090,GO:0031976,GO:0031984,GO:0034357,GO:0042175,GO:0042651,GO:0043226,GO:0043227,GO:0043229,GO:0043231,GO:0044422,GO:0044424,GO:0044425,GO:0044432,GO:0044434,GO:0044435,GO:0044436,GO:0044437,GO:0044444,GO:…	0.541006	0.00129741
Contig131.26	Set and mynd domain containing	not assigned.unknown	Cre16.g664000.t1.2		K11426		0.540434	0.00363026
Contig60.64	Parkin co-regulated protein	cell.motility.eukaryotes.basal bodies	Cre02.g113400.t1.2				0.539328	6.65771e-06
Contig202.32	UDP-3-O-acyl N-acetylglycosamine deacetylase	not assigned.unknown	Cre16.g653350.t1.2		K02535	GO:0003674,GO:0003824,GO:0005575,GO:0005622,GO:0005623,GO:0005737,GO:0005739,GO:0006040,GO:0006793,GO:0006796,GO:0008150,GO:0008152,GO:0008759,GO:0009987,GO:0016787,GO:0016810,GO:0016811,GO:0019213,GO:0019637,GO:0043226,GO:0043227,GO:0043229,GO:0043231,GO:0044237,GO:0044424,GO:0044444,GO:0044464,GO:0071704,GO:1901135,GO:2001289	0.537811	0.00200251
Contig53.116	2-oxoglutarate and iron-dependent oxygenase domain containing 1	not assigned.unknown	Cre09.g408464.t1.1			GO:0000003,GO:0000288,GO:0000956,GO:0001666,GO:0002181,GO:0002184,GO:0003674,GO:0003676,GO:0003723,GO:0003727,GO:0003729,GO:0003824,GO:0005488,GO:0005575,GO:0005622,GO:0005623,GO:0005634,GO:0005737,GO:0005829,GO:0006139,GO:0006355,GO:0006401,GO:0006402,GO:0006412,GO:0006415,GO:0006508,GO:0006511,GO:0006725,GO:0006807,GO:0006950,GO:0007049,GO:0007059,GO:0007126,GO:0008143,GO:0008150,GO:0008152,GO:…	0.535762	0.00974162
Contig267.15	Elongation factor Tu C-terminal domain	protein.synthesis.elongation	Cre03.g159650.t1.2	GTP binding protein			0.535001	0.000135364
Contig158.3	ornithine decarboxylase	polyamine metabolism.synthesis.ornithine decarboxylase	Cre03.g159500.t2.1	Ornithine decarboxylase 1	K01581		0.534743	3.12342e-08
Contig116.33	BING4CT (NUC141) domain	cell.cycle	Cre12.g502800.t1.2		K14768	GO:0000151,GO:0005575,GO:0005622,GO:0005623,GO:0031461,GO:0032991,GO:0043234,GO:0044424,GO:0044464,GO:0080008	0.534719	0.00900109
Contig19.60	0	not assigned.unknown	Cre16.g695450.t3.1		K12837		0.533564	0.00182774
Contig2.196	Aminotransferase class-V	amino acid metabolism.synthesis.serine-glycine-cysteine group.serine.phosphoserine aminotransferase	Cre07.g331550.t1.2	Phosphoserine aminotransferase	K00831	GO:0003674,GO:0003824,GO:0004648,GO:0005575,GO:0005622,GO:0005623,GO:0005737,GO:0006082,GO:0006520,GO:0006563,GO:0006564,GO:0006807,GO:0008150,GO:0008152,GO:0008483,GO:0008652,GO:0009058,GO:0009069,GO:0009070,GO:0009507,GO:0009532,GO:0009534,GO:0009536,GO:0009570,GO:0009579,GO:0009987,GO:0010035,GO:0010038,GO:0016053,GO:0016740,GO:0016769,GO:0019752,GO:0031976,GO:0031984,GO:0042221,GO:0043226,GO:…	0.532417	2.95539e-06
Contig63.5	UvrB/uvrC motif	protein.degradation.serine protease	Cre10.g465550.t1.1	ClpD chaperone, Hsp100 family	K03696	GO:0003674,GO:0003824,GO:0004176,GO:0005575,GO:0005618,GO:0005622,GO:0005623,GO:0005737,GO:0005739,GO:0006139,GO:0006152,GO:0006163,GO:0006195,GO:0006200,GO:0006605,GO:0006725,GO:0006753,GO:0006793,GO:0006796,GO:0006807,GO:0006810,GO:0006886,GO:0006996,GO:0008104,GO:0008150,GO:0008152,GO:0008233,GO:0009056,GO:0009116,GO:0009117,GO:0009119,GO:0009123,GO:0009125,GO:0009126,GO:0009128,GO:0009141,GO:…	0.531366	5.02644e-05
Contig131.19	subunit III	PS.lightreaction.photosystem I.PSI polypeptide subunits	Cre09.g412100.t1.2	Photosystem I reaction center subunit III	K02694	GO:0005575,GO:0005622,GO:0005623,GO:0005737,GO:0009507,GO:0009526,GO:0009532,GO:0009534,GO:0009535,GO:0009536,GO:0009543,GO:0009570,GO:0009579,GO:0009941,GO:0010287,GO:0016020,GO:0031967,GO:0031975,GO:0031976,GO:0031977,GO:0031978,GO:0031984,GO:0034357,GO:0042651,GO:0043226,GO:0043227,GO:0043229,GO:0043231,GO:0044422,GO:0044424,GO:0044434,GO:0044435,GO:0044436,GO:0044444,GO:0044446,GO:0044464,GO:…	0.529336	0.00295427
Contig6.36	0	not assigned.unknown	Cre03.g156500.t1.1				0.528684	0.00651108
Contig31.50		not assigned.unknown	Cre02.g095117.t1.1				0.528481	0.000661008
Contig95.42	Chromosome 2 open reading frame 18	not assigned.unknown	Cre16.g689423.t1.1				0.527422	0.00555328
Contig128.7	Bacterial trigger factor protein (TF) C-terminus	protein.folding	Cre01.g001750.t1.2	Chloroplast trigger factor		GO:0005575,GO:0005622,GO:0005623,GO:0005737,GO:0009507,GO:0009526,GO:0009532,GO:0009536,GO:0009570,GO:0009941,GO:0031967,GO:0031975,GO:0043226,GO:0043227,GO:0043229,GO:0043231,GO:0044422,GO:0044424,GO:0044434,GO:0044435,GO:0044444,GO:0044446,GO:0044464	0.526925	0.00335326
Contig94.44		Biodegradation of Xenobiotics.hydroxyacylglutathione hydrolase	Cre06.g276250.t1.1				0.526871	0.00270378
Contig8.97	Exostosin family	misc.UDP glucosyl and glucoronyl transferases	Cre07.g325050.t1.1	Exostosin-like glycosyltransferase			0.525174	0.0056798
Contig80.45	Inherit from virNOG: translocon at the inner envelope membrane of chloroplasts 110	protein.targeting.chloroplast	Cre10.g452450.t1.2	110 kDa translocon of chloroplast envelope inner membrane		GO:0005575,GO:0005622,GO:0005623,GO:0005737,GO:0006605,GO:0006810,GO:0006886,GO:0006996,GO:0008104,GO:0008150,GO:0009507,GO:0009526,GO:0009528,GO:0009536,GO:0009657,GO:0009658,GO:0009706,GO:0009941,GO:0009987,GO:0015031,GO:0016020,GO:0016043,GO:0016482,GO:0017038,GO:0019866,GO:0031090,GO:0031897,GO:0031967,GO:0031969,GO:0031975,GO:0032991,GO:0033036,GO:0033365,GO:0034613,GO:0042170,GO:0043226,GO:…	0.524401	0.00242533
Contig52.43	Domain found in IF2B/IF5	protein.synthesis.initiation	Cre12.g531550.t1.2	Eukaryotic translation initiation factor 2, beta subunit	K03238	GO:0005575,GO:0005623,GO:0005886,GO:0016020,GO:0044464,GO:0071944	0.524298	0.00027742
Contig61.50	cgmp-dependent protein kinase	protein.synthesis.ribosome biogenesis	Cre02.g076900.t1.1	cGMP-dependent protein kinase	K04345,K07376,K19584		0.523778	1.16433e-05
Contig44.57	cyclin A1	cell.cycle	Cre06.g289750.t1.1	D-type cyclin			0.52307	0.00280759
Contig237.13	heat shock	stress.abiotic.heat	Cre14.g613600.t2.1				0.521462	0.00672026
Contig196.11	Helix-turn-helix	hormone metabolism.ethylene.induced-regulated-responsive-activated	Cre02.g108450.t1.2	Flagellar Associated Protein, transcriptional coactivator-like	K03627	GO:0000988,GO:0000989,GO:0003674,GO:0003712,GO:0003713,GO:0005575,GO:0005622,GO:0005623,GO:0005634,GO:0005730,GO:0005737,GO:0006355,GO:0008150,GO:0009889,GO:0009891,GO:0009893,GO:0010468,GO:0010556,GO:0010557,GO:0010604,GO:0010628,GO:0019219,GO:0019222,GO:0031323,GO:0031325,GO:0031326,GO:0031328,GO:0031974,GO:0031981,GO:0043226,GO:0043227,GO:0043228,GO:0043229,GO:0043231,GO:0043232,GO:0043233,GO:…	0.517372	1.36111e-05
Contig52.56	Thylakoid formation protein	protein.targeting	Cre13.g562850.t1.2	Thylakoid formation protein		GO:0005575,GO:0005622,GO:0005623,GO:0005737,GO:0006091,GO:0006461,GO:0006605,GO:0006612,GO:0006810,GO:0006886,GO:0006996,GO:0007154,GO:0007165,GO:0007166,GO:0007186,GO:0008104,GO:0008150,GO:0008152,GO:0009507,GO:0009526,GO:0009527,GO:0009528,GO:0009532,GO:0009534,GO:0009535,GO:0009536,GO:0009570,GO:0009579,GO:0009657,GO:0009668,GO:0009707,GO:0009743,GO:0009756,GO:0009941,GO:0009987,GO:0010027,GO:…	0.516477	0.000251883
Contig60.16	ribosomal protein s17	protein.synthesis.ribosomal protein.prokaryotic.chloroplast.30S subunit.S17	Cre02.g118950.t1.2	Plastid ribosomal protein S17	K02961		0.515788	0.00330382
Contig86.31	Prp19/Pso4-like	RNA.processing.splicing	Cre02.g073650.t2.1	Spliceosome Component, nuclear pre-mRNA splicing factor	K10599	GO:0000151,GO:0003674,GO:0003824,GO:0004842,GO:0005575,GO:0005618,GO:0005622,GO:0005623,GO:0005634,GO:0005730,GO:0005737,GO:0006464,GO:0006950,GO:0006952,GO:0008150,GO:0008152,GO:0009507,GO:0009536,GO:0009607,GO:0009617,GO:0009987,GO:0010035,GO:0010038,GO:0016567,GO:0016874,GO:0016879,GO:0016881,GO:0019538,GO:0019787,GO:0030312,GO:0031461,GO:0031974,GO:0031981,GO:0032446,GO:0032991,GO:0036211,GO:…	0.515338	0.000996383
Contig51.76	Pyrrolo-quinoline quinone	not assigned.unknown					0.515223	0.00368732
Contig7.134	This protein plays a role in synthesis of starch. It catalyzes the synthesis of the activated glycosyl donor, ADP- glucose from Glc-1-P and ATP (By similarity)	major CHO metabolism.synthesis.starch.AGPase	Cre03.g188250.t1.2	ADP-glucose pyrophosphorylase small subunit	K00975	GO:0000003,GO:0000271,GO:0003006,GO:0003674,GO:0003824,GO:0005575,GO:0005576,GO:0005622,GO:0005623,GO:0005737,GO:0005975,GO:0005976,GO:0005982,GO:0006073,GO:0007275,GO:0008150,GO:0008152,GO:0008878,GO:0009058,GO:0009059,GO:0009250,GO:0009314,GO:0009416,GO:0009501,GO:0009507,GO:0009532,GO:0009536,GO:0009570,GO:0009628,GO:0009648,GO:0009791,GO:0009987,GO:0010228,GO:0016051,GO:0016740,GO:0016772,GO:…	0.515045	0.00112504
Contig55.88	NUC130/3NT domain	not assigned.unknown	Cre06.g277050.t1.1		K14856		0.514023	0.00407244
Contig34.91		not assigned.unknown					0.512533	2.41751e-06
Contig89.51	Inherit from euNOG: enkurin, TRPC channel interacting protein	not assigned.unknown	Cre09.g393954.t1.1	Flagellar Associated Protein			0.512297	0.00742636
Contig41.49	ribosomal protein L9	protein.synthesis.ribosomal protein.prokaryotic.chloroplast.50S subunit.L9	Cre12.g556050.t1.2	Plastid ribosomal protein L9	K02939	GO:0000311,GO:0000313,GO:0000315,GO:0003674,GO:0003735,GO:0005198,GO:0005575,GO:0005622,GO:0005623,GO:0005737,GO:0005840,GO:0006412,GO:0008150,GO:0008152,GO:0009058,GO:0009059,GO:0009507,GO:0009526,GO:0009532,GO:0009536,GO:0009547,GO:0009570,GO:0009941,GO:0009987,GO:0010467,GO:0015934,GO:0019538,GO:0030529,GO:0031967,GO:0031975,GO:0032991,GO:0034645,GO:0043170,GO:0043226,GO:0043227,GO:0043228,GO:…	0.506395	0.00171309
Contig201.16	ribosomal protein	protein.synthesis.ribosomal protein.prokaryotic.chloroplast.30S subunit.S16	Cre12.g494450.t1.2	Plastid ribosomal protein S16	K02959	GO:0005575,GO:0005622,GO:0005623,GO:0005737,GO:0005739,GO:0009536,GO:0043226,GO:0043227,GO:0043229,GO:0043231,GO:0044424,GO:0044444,GO:0044464	0.505428	0.000227054
Contig61.1	plastid ribosomal protein	protein.synthesis.ribosomal protein.prokaryotic.chloroplast.50S subunit.L15	Cre14.g612450.t1.2	Plastid ribosomal protein L15	K02876	GO:0000311,GO:0000313,GO:0000315,GO:0003674,GO:0003735,GO:0005198,GO:0005575,GO:0005622,GO:0005623,GO:0005737,GO:0005840,GO:0006412,GO:0008150,GO:0008152,GO:0009058,GO:0009059,GO:0009507,GO:0009526,GO:0009532,GO:0009536,GO:0009547,GO:0009570,GO:0009941,GO:0009987,GO:0010467,GO:0015934,GO:0019538,GO:0030529,GO:0031967,GO:0031975,GO:0032991,GO:0034645,GO:0043170,GO:0043226,GO:0043227,GO:0043228,GO:…	0.503473	0.000342729
Contig15.126	Ammonium transporter Rh type	transport.ammonium	Cre06.g284150.t1.1	Rh protein	K06580	GO:0000331,GO:0003674,GO:0005215,GO:0005488,GO:0005515,GO:0005575,GO:0005622,GO:0005623,GO:0005737,GO:0005773,GO:0005856,GO:0005886,GO:0005887,GO:0006810,GO:0006811,GO:0006812,GO:0006814,GO:0006820,GO:0006873,GO:0006885,GO:0008092,GO:0008150,GO:0008152,GO:0008324,GO:0008509,GO:0008519,GO:0009888,GO:0009987,GO:0012506,GO:0014731,GO:0015075,GO:0015101,GO:0015669,GO:0015670,GO:0015672,GO:0015695,GO:…	0.501933	0.00155092
Contig2.168	Actins are highly conserved proteins that are involved in various types of cell motility and are ubiquitously expressed in all eukaryotic cells	cell.organisation.cytoskeleton.actin.Actin	Cre13.g603700.t1.2	Actin	K10355	GO:0005575,GO:0005622,GO:0005623,GO:0005856,GO:0043226,GO:0043228,GO:0043229,GO:0043232,GO:0044424,GO:0044464	0.500457	0.00122746
Contig22.73	ZnF_C3H1	RNA.regulation of transcription.unclassified	Cre01.g014050.t1.2				0.500095	0.00128822
Contig93.20	Peptidase family M50	protein.degradation	Cre03.g206929.t1.1	Membrane associated metalloprotease involved in plastid development		GO:0003674,GO:0003824,GO:0004175,GO:0004222,GO:0005575,GO:0005622,GO:0005623,GO:0005737,GO:0006091,GO:0006461,GO:0006950,GO:0006970,GO:0006996,GO:0008150,GO:0008152,GO:0008233,GO:0008237,GO:0009314,GO:0009416,GO:0009507,GO:0009536,GO:0009605,GO:0009606,GO:0009628,GO:0009629,GO:0009630,GO:0009651,GO:0009657,GO:0009658,GO:0009668,GO:0009719,GO:0009723,GO:0009725,GO:0009959,GO:0009987,GO:0010027,GO:…	-0.500792	3.0443e-07
Contig7.5	0	not assigned.unknown	Cre06.g292750.t1.2		K17285		-0.501805	1.72415e-05
Contig69.72	0	not assigned.unknown	Cre09.g407250.t2.1	Flagellar Associated Protein			-0.503341	0.000226463
Contig37.61	protein kinase kinase kinase	protein.postranslational modification	Cre12.g534650.t1.1		K04424		-0.50414	0.00613597
Contig46.23	DUF1338	not assigned.unknown	Cre07.g342800.t1.1	Predicted protein			-0.504865	0.0013193
Contig5.166	SGS domain	protein.postranslational modification	Cre12.g513600.t1.2		K12795	GO:0000151,GO:0002682,GO:0002831,GO:0005575,GO:0005622,GO:0005623,GO:0005634,GO:0005737,GO:0005829,GO:0006508,GO:0006511,GO:0006950,GO:0006952,GO:0007154,GO:0007165,GO:0008150,GO:0008152,GO:0009056,GO:0009057,GO:0009266,GO:0009408,GO:0009607,GO:0009617,GO:0009620,GO:0009628,GO:0009719,GO:0009725,GO:0009733,GO:0009734,GO:0009753,GO:0009755,GO:0009867,GO:0009987,GO:0010029,GO:0010033,GO:0010187,GO:…	-0.507421	0.00106833
Contig39.37	WD domain, G-beta repeat	RNA.regulation of transcription.putative transcription regulator	Cre10.g425050.t1.1		K11804,K11807		-0.509362	0.00879778
Contig23.68	Endonuclease/Exonuclease/phosphatase family	DNA.synthesis/chromatin structure	Cre10.g421350.t1.2		K01142,K10771	GO:0003674,GO:0003824,GO:0003906,GO:0005575,GO:0005622,GO:0005623,GO:0005634,GO:0005737,GO:0006355,GO:0008150,GO:0008152,GO:0009295,GO:0009507,GO:0009532,GO:0009536,GO:0009570,GO:0009889,GO:0009891,GO:0009893,GO:0010468,GO:0010556,GO:0010557,GO:0010604,GO:0010628,GO:0016829,GO:0016835,GO:0019219,GO:0019222,GO:0031323,GO:0031325,GO:0031326,GO:0031328,GO:0042644,GO:0042646,GO:0043226,GO:0043227,GO:…	-0.510117	0.000317665
Contig7.64		not assigned.unknown					-0.511019	0.00164293
Contig107.6	Family of unknown function (DUF500)	RNA.regulation of transcription.unclassified	Cre16.g668550.t1.2				-0.511469	0.000193382
Contig117.19		not assigned.unknown	Cre17.g747847.t1.1				-0.51188	0.00413371
Contig9.20	0	not assigned.unknown	Cre13.g604050.t1.2				-0.512633	0.00309654
Contig154.29		not assigned.unknown					-0.513312	0.0046841
Contig71.26	cysteine dioxygenase	not assigned.unknown	Cre03.g174400.t1.2	Cysteine dioxygenase	K00456	GO:0000003,GO:0000096,GO:0000097,GO:0000098,GO:0001101,GO:0003674,GO:0003824,GO:0005488,GO:0005506,GO:0005575,GO:0005622,GO:0005623,GO:0005737,GO:0005829,GO:0005886,GO:0006082,GO:0006520,GO:0006534,GO:0006790,GO:0006807,GO:0006810,GO:0006950,GO:0006952,GO:0006954,GO:0007275,GO:0007589,GO:0007595,GO:0008150,GO:0008152,GO:0008198,GO:0008652,GO:0009056,GO:0009058,GO:0009063,GO:0009069,GO:0009071,GO:…	-0.513721	0.00960608
Contig23.51		not assigned.unknown					-0.513923	0.00246407
Contig171.14	0	not assigned.unknown	Cre02.g095117.t2.1				-0.515338	0.000256543
Contig32.134	Inherit from euNOG: protein of CLR family	not assigned.unknown	Cre15.g638400.t1.2			GO:0005575,GO:0005622,GO:0005623,GO:0005737,GO:0009507,GO:0009532,GO:0009536,GO:0009570,GO:0043226,GO:0043227,GO:0043229,GO:0043231,GO:0044422,GO:0044424,GO:0044434,GO:0044435,GO:0044444,GO:0044446,GO:0044464	-0.516164	0.00191143
Contig139.16	Raffinose synthase or seed imbibition protein Sip1	minor CHO metabolism.raffinose family.raffinose synthases.putative	Cre16.g666334.t1.1		K06617	GO:0003674,GO:0003824,GO:0004553,GO:0004557,GO:0005575,GO:0005911,GO:0005975,GO:0006950,GO:0006979,GO:0008150,GO:0008152,GO:0009056,GO:0009311,GO:0009313,GO:0009506,GO:0009628,GO:0015925,GO:0016052,GO:0016787,GO:0016798,GO:0030054,GO:0033530,GO:0034484,GO:0044238,GO:0044723,GO:0044724,GO:0050896,GO:0052692,GO:0055044,GO:0071704,GO:0080167,GO:1901575	-0.518095	0.00364398
Contig68.16	NOA36 protein	not assigned.unknown	Cre16.g688302.t1.1			GO:0000775,GO:0003674,GO:0005488,GO:0005575,GO:0005622,GO:0005623,GO:0005634,GO:0005694,GO:0005730,GO:0030496,GO:0031974,GO:0031981,GO:0043167,GO:0043169,GO:0043226,GO:0043227,GO:0043228,GO:0043229,GO:0043231,GO:0043232,GO:0043233,GO:0044422,GO:0044424,GO:0044427,GO:0044428,GO:0044446,GO:0044464,GO:0046872,GO:0070013	-0.519256	2.49107e-05
Contig117.32	impB/mucB/samB family	DNA.repair	Cre03.g148050.t1.1				-0.519462	0.00751325
Contig2.227		not assigned.unknown					-0.520136	0.00513297
Contig149.22		protein.postranslational modification	Cre08.g358616.t1.1				-0.521606	0.000157211
Contig146.15	Transaldolase	OPP.non-reductive PP.transaldolase	Cre14.g630847.t1.1		K00616		-0.522301	4.09025e-05
Contig21.15		cell wall.cell wall proteins.proline rich proteins	Cre06.g258800.t1.1	Hydroxyproline-rich glycoprotein component of the outer cell wall			-0.522549	0.000234013
Contig45.7	DnaJ (Hsp40) homolog, subfamily	not assigned.unknown	Cre05.g232000.t2.1			GO:0005575,GO:0005622,GO:0005623,GO:0005634,GO:0005737,GO:0006950,GO:0008150,GO:0009314,GO:0009416,GO:0009507,GO:0009532,GO:0009536,GO:0009570,GO:0009628,GO:0043226,GO:0043227,GO:0043229,GO:0043231,GO:0044422,GO:0044424,GO:0044434,GO:0044435,GO:0044444,GO:0044446,GO:0044464,GO:0050896	-0.522954	0.00885986
Contig239.15		not assigned.unknown					-0.523019	0.00211833
Contig296.2	Cytochrome p450	misc.cytochrome P450	Cre01.g027550.t1.1	Cytochrome P450, CYP97 superfamily, CYP97B family	K15402		-0.524286	0.00849468
Contig26.13	Inherit from euNOG: HYDIN, axonemal central pair apparatus protein	cell.motility.eukaryotes.central pair.C2b	Cre01.g025400.t1.2		K17570		-0.527392	3.14891e-06
Contig29.135	Plant phosphoribosyltransferase C-terminal	not assigned.unknown	Cre06.g263650.t1.1			GO:0005575,GO:0005623,GO:0005886,GO:0005911,GO:0007275,GO:0008150,GO:0009506,GO:0016020,GO:0030054,GO:0032501,GO:0032502,GO:0044464,GO:0044699,GO:0044707,GO:0048513,GO:0048731,GO:0048856,GO:0055044,GO:0071944	-0.527403	0.000252833
Contig63.36	AP2	not assigned.unknown					-0.528169	0.0032886
Contig1.203	Glycosyl hydrolase family 14	major CHO metabolism.degradation.starch.starch cleavage.beta amylase	Cre06.g307150.t1.1	Beta-amylase	K01177	GO:0000023,GO:0000024,GO:0000272,GO:0003674,GO:0003824,GO:0004553,GO:0005575,GO:0005622,GO:0005623,GO:0005634,GO:0005737,GO:0005829,GO:0005975,GO:0005976,GO:0005982,GO:0005983,GO:0005984,GO:0006073,GO:0006950,GO:0008150,GO:0008152,GO:0009056,GO:0009057,GO:0009058,GO:0009251,GO:0009266,GO:0009311,GO:0009312,GO:0009409,GO:0009414,GO:0009415,GO:0009507,GO:0009532,GO:0009536,GO:0009570,GO:0009628,GO:…	-0.530045	0.00514687
Contig51.91	Hydantoinase/oxoprolinase N-terminal region	redox.ascorbate and glutathione.glutathione	Cre07.g325748.t1.1		K01469	GO:0003674,GO:0003824,GO:0005575,GO:0005622,GO:0005623,GO:0005737,GO:0005829,GO:0005911,GO:0006082,GO:0006518,GO:0006520,GO:0006575,GO:0006749,GO:0006751,GO:0006790,GO:0006807,GO:0008150,GO:0008152,GO:0009056,GO:0009063,GO:0009506,GO:0009987,GO:0016054,GO:0016787,GO:0016810,GO:0016812,GO:0017168,GO:0019752,GO:0030054,GO:0034641,GO:0042219,GO:0043171,GO:0043436,GO:0043603,GO:0044237,GO:0044238,GO:…	-0.532542	0.000109365
Contig29.36		not assigned.unknown					-0.533499	0.000228775
Contig6.167	0	not assigned.unknown					-0.53409	0.0048691
Contig1.88	RWP-RK transcription factor	RNA.regulation of transcription.NIN-like bZIP-related family	Cre03.g184600.t1.1	RWP-RK transcription factor			-0.536137	0.00646182
Contig85.3	secreted protein	not assigned.unknown					-0.536907	0.00880332
Contig63.30	RRM	RNA.RNA binding	Cre07.g330300.t1.2		K14411		-0.538408	0.00978554
Contig21.41	Squamosa promoter-binding-like protein	not assigned.unknown	Cre02.g104700.t1.2			GO:0005575,GO:0005622,GO:0005623,GO:0005634,GO:0043226,GO:0043227,GO:0043229,GO:0043231,GO:0044424,GO:0044464	-0.538938	0.00105851
Contig65.29	unc-119 homolog	cell.motility.eukaryotes.basal bodies	Cre07.g356400.t1.2	Centriole proteome protein; GMP phosphodiesterase, delta subunit		GO:0000003,GO:0000902,GO:0001558,GO:0002119,GO:0002164,GO:0003008,GO:0003674,GO:0005488,GO:0005515,GO:0005575,GO:0005622,GO:0005623,GO:0005737,GO:0005813,GO:0005815,GO:0005829,GO:0005856,GO:0005929,GO:0006810,GO:0006996,GO:0007154,GO:0007165,GO:0007267,GO:0007268,GO:0007275,GO:0007399,GO:0007600,GO:0007601,GO:0007602,GO:0007610,GO:0007631,GO:0007635,GO:0008104,GO:0008150,GO:0008152,GO:0008289,GO:…	-0.539512	0.00321978
Contig5.54	methylmalonate-semialdehyde dehydrogenase	amino acid metabolism.degradation.branched chain group.valine	Cre16.g675650.t1.2		K00140	GO:0003674,GO:0005488,GO:0005507,GO:0005575,GO:0005622,GO:0005623,GO:0005737,GO:0005739,GO:0006950,GO:0006979,GO:0008150,GO:0043167,GO:0043169,GO:0043226,GO:0043227,GO:0043229,GO:0043231,GO:0044424,GO:0044444,GO:0044464,GO:0046872,GO:0046914,GO:0050896	-0.539822	0.000128718
Contig19.102	von Willebrand factor type A domain containing protein, expressed	not assigned.unknown	Cre08.g364351.t1.1			GO:0005575,GO:0005623,GO:0005886,GO:0016020,GO:0044464,GO:0071944	-0.542664	0.00415597
Contig118.28	Dynein heavy chain and region D6 of dynein motor	cell.motility.eukaryotes.axonemal dyneins.inner arm.monomeric species	Cre05.g244250.t1.2	Flagellar inner arm dynein heavy chain, dynein a (monomeric)	K10408		-0.54329	1.60649e-05
Contig80.57	JmjC domain, hydroxylase	RNA.regulation of transcription.JUMONJI family	Cre02.g078700.t1.1		K06709,K11446		-0.543332	0.000387772
Contig55.1	solute carrier family 25 (mitochondrial	transport.metabolite transporters at the mitochondrial membrane	Cre16.g683259.t1.1		K15109	GO:0003674,GO:0005215,GO:0005575,GO:0005622,GO:0005623,GO:0005737,GO:0005739,GO:0005740,GO:0005743,GO:0006810,GO:0006844,GO:0008150,GO:0009987,GO:0015227,GO:0015697,GO:0016020,GO:0019866,GO:0022857,GO:0022891,GO:0022892,GO:0031090,GO:0031966,GO:0031967,GO:0031975,GO:0043226,GO:0043227,GO:0043229,GO:0043231,GO:0044422,GO:0044424,GO:0044429,GO:0044444,GO:0044446,GO:0044464,GO:0044699,GO:0044763,GO:…	-0.54476	0.00724518
Contig1.242	chromosome 20 open reading frame 194	not assigned.unknown	Cre11.g467556.t1.1				-0.54634	0.00411632
Contig229.3	Stem-specific protein	not assigned.unknown	Cre16.g680700.t1.2			GO:0005575,GO:0005622,GO:0005623,GO:0005634,GO:0005737,GO:0005829,GO:0005886,GO:0005911,GO:0009506,GO:0016020,GO:0030054,GO:0043226,GO:0043227,GO:0043229,GO:0043231,GO:0044424,GO:0044444,GO:0044464,GO:0055044,GO:0071944	-0.546638	1.36698e-05
Contig2.61	Guanylate cyclase	not assigned.unknown	Cre14.g612950.t1.1	Adenylate/guanylate cyclase			-0.547343	0.000255771
Contig180.3	Inherit from virNOG: Family of unknown function (DUF490)	not assigned.unknown	Cre05.g243150.t1.1				-0.547603	0.00571142
Contig121.47	LRR_CC	not assigned.unknown	Cre14.g624000.t1.1		K03875	GO:0000151,GO:0003674,GO:0003824,GO:0004842,GO:0005575,GO:0005622,GO:0005623,GO:0005634,GO:0006464,GO:0006508,GO:0006511,GO:0006950,GO:0007275,GO:0008150,GO:0008152,GO:0009056,GO:0009057,GO:0009266,GO:0009408,GO:0009628,GO:0009653,GO:0009719,GO:0009725,GO:0009733,GO:0009791,GO:0009886,GO:0009887,GO:0009987,GO:0010015,GO:0010033,GO:0010101,GO:0010102,GO:0010286,GO:0010311,GO:0010498,GO:0016567,GO:…	-0.548297	0.00705862
Contig53.32		not assigned.unknown	Cre04.g220600.t1.1				-0.548414	0.00312916
Contig18.66	RNA methyltransferase	protein.synthesis.ribosome biogenesis.Pre-rRNA processing and modifications.methylotransferases	Cre16.g680100.t1.2		K00783		-0.552808	0.000827176
Contig50.4		not assigned.unknown					-0.553037	4.03377e-05
Contig147.11		not assigned.unknown	Cre14.g611300.t1.1	Chlamoypsin, light-gated proton channel rhodopsin			-0.554327	1.22284e-06
Contig122.30	katanin p60	protein.degradation.ubiquitin.proteasom	Cre10.g446400.t1.1	Katanin p60 catalytic subunit	K07767	GO:0000003,GO:0000166,GO:0000212,GO:0000226,GO:0000910,GO:0000922,GO:0001882,GO:0001883,GO:0003674,GO:0003824,GO:0005488,GO:0005515,GO:0005524,GO:0005575,GO:0005622,GO:0005623,GO:0005634,GO:0005819,GO:0005856,GO:0006139,GO:0006152,GO:0006163,GO:0006195,GO:0006200,GO:0006725,GO:0006753,GO:0006793,GO:0006796,GO:0006807,GO:0006996,GO:0007010,GO:0007017,GO:0007049,GO:0007051,GO:0007059,GO:0007126,GO:…	-0.554568	0.00236218
Contig1.280	type I inositol-1,4,5-trisphosphate 5-phosphatase	DNA.synthesis/chromatin structure	Cre12.g530050.t1.2		K01099	GO:0003674,GO:0003824,GO:0005575,GO:0005622,GO:0005623,GO:0005634,GO:0005975,GO:0006066,GO:0006793,GO:0006796,GO:0006950,GO:0007154,GO:0007165,GO:0007275,GO:0007584,GO:0008150,GO:0008152,GO:0009056,GO:0009314,GO:0009416,GO:0009605,GO:0009611,GO:0009628,GO:0009637,GO:0009719,GO:0009725,GO:0009737,GO:0009743,GO:0009756,GO:0009888,GO:0009987,GO:0009991,GO:0010033,GO:0010087,GO:0010182,GO:0010252,GO:…	-0.554815	0.00439886
Contig305.11	Domain of Kin17 curved DNA-binding protein	RNA.regulation of transcription.unclassified	Cre16.g654350.t1.1	Splicing factor-like protein	K13102		-0.557898	0.00553713
Contig2.222	0	not assigned.unknown	Cre08.g380452.t1.1				-0.558295	9.15145e-05
Contig156.47	Domain of unknown function (DUF3336)	not assigned.unknown	Cre17.g699100.t1.1		K14674	GO:0003674,GO:0003824,GO:0004806,GO:0005575,GO:0005622,GO:0005623,GO:0005737,GO:0005811,GO:0006629,GO:0006638,GO:0006639,GO:0006641,GO:0008150,GO:0008152,GO:0009056,GO:0009987,GO:0012511,GO:0016020,GO:0016042,GO:0016298,GO:0016787,GO:0016788,GO:0019433,GO:0043226,GO:0043227,GO:0043229,GO:0043231,GO:0044237,GO:0044238,GO:0044242,GO:0044248,GO:0044255,GO:0044424,GO:0044444,GO:0044464,GO:0044710,GO:…	-0.558609	0.0044714
Contig37.101	pumilio homolog	not assigned.unknown	Cre07.g328250.t1.2		K17943	GO:0003674,GO:0003676,GO:0003723,GO:0003729,GO:0003730,GO:0005488,GO:0005575,GO:0005622,GO:0005623,GO:0005737,GO:0005829,GO:0005886,GO:0016020,GO:0044424,GO:0044444,GO:0044464,GO:0071944,GO:0097159,GO:1901363	-0.560556	0.00105351
Contig91.47	GATA zinc finger	not assigned.unknown	Cre05.g242650.t1.1				-0.561642	0.00309272
Contig94.21	Inherit from lilNOG: Division Protein	not assigned.unknown				GO:0003674,GO:0005488,GO:0005515,GO:0005575,GO:0005622,GO:0005623,GO:0005737,GO:0006996,GO:0008150,GO:0009507,GO:0009526,GO:0009528,GO:0009536,GO:0009657,GO:0009658,GO:0009706,GO:0009941,GO:0009987,GO:0010020,GO:0016020,GO:0016021,GO:0016043,GO:0019866,GO:0031090,GO:0031224,GO:0031300,GO:0031301,GO:0031351,GO:0031353,GO:0031357,GO:0031967,GO:0031969,GO:0031975,GO:0042170,GO:0043226,GO:0043227,GO:…	-0.565006	0.00734886
Contig21.7	heavy chain	cell.motility.eukaryotes.intraflagellar transport.IFT motor protein.cytoplasmic dynein 1b subunits	Cre06.g250300.t1.2	Cytoplasmic dynein 1b heavy chain (not an inner arm dynein)	K10408,K10413,K10414	GO:0000166,GO:0000226,GO:0001882,GO:0001883,GO:0003674,GO:0003774,GO:0003824,GO:0005488,GO:0005515,GO:0005524,GO:0005575,GO:0005622,GO:0005623,GO:0005737,GO:0005813,GO:0005815,GO:0005856,GO:0005858,GO:0005868,GO:0005875,GO:0005929,GO:0005930,GO:0005932,GO:0005938,GO:0006139,GO:0006152,GO:0006163,GO:0006195,GO:0006200,GO:0006725,GO:0006753,GO:0006793,GO:0006796,GO:0006807,GO:0006996,GO:0007010,GO:…	-0.56543	1.14427e-06
Contig63.85		not assigned.unknown	Cre12.g552750.t1.2				-0.566503	3.6415e-05
Contig1.250	Carbon catabolite repressor protein 4 homolog	DNA.synthesis/chromatin structure	Cre11.g467680.t1.1			GO:0005575,GO:0005622,GO:0005623,GO:0005634,GO:0005737,GO:0043226,GO:0043227,GO:0043229,GO:0043231,GO:0044424,GO:0044464	-0.56774	0.00327858
Contig69.1	G8 domain	not assigned.unknown	Cre07.g340450.t1.1				-0.568027	2.55838e-06
Contig70.21	Sugar carrier protein	transport.sugars	Cre03.g206800.t1.1	Hexose transporter		GO:0005575,GO:0016020	-0.5691	9.50282e-07
Contig62.81	Kelch motif	not assigned.unknown	Cre09.g400150.t1.1				-0.569822	0.00749849
Contig27.99		not assigned.unknown					-0.572449	0.000368153
Contig146.28	Mannosidase alpha class 2C member 1	not assigned.unknown	Cre10.g437950.t1.2		K01191	GO:0003674,GO:0003824,GO:0004553,GO:0004559,GO:0005575,GO:0005622,GO:0005623,GO:0005737,GO:0005783,GO:0008150,GO:0008152,GO:0015923,GO:0016787,GO:0016798,GO:0043226,GO:0043227,GO:0043229,GO:0043231,GO:0044424,GO:0044444,GO:0044464	-0.573712	0.00177121
Contig18.119	RelA_SpoT	stress.biotic.regulation of transcription	Cre14.g621351.t1.1				-0.576267	0.00756113
Contig72.1	serine threonine-protein kinase	protein.postranslational modification	Cre13.g568050.t1.1		K14498	GO:0000166,GO:0001882,GO:0001883,GO:0003674,GO:0003824,GO:0004672,GO:0004674,GO:0005488,GO:0005524,GO:0006464,GO:0006468,GO:0006793,GO:0006796,GO:0007154,GO:0007165,GO:0008150,GO:0008152,GO:0009987,GO:0016301,GO:0016310,GO:0016740,GO:0016772,GO:0016773,GO:0017076,GO:0019538,GO:0023052,GO:0030554,GO:0032549,GO:0032550,GO:0032553,GO:0032555,GO:0032559,GO:0035639,GO:0036094,GO:0036211,GO:0043167,GO:…	-0.578414	0.00271695
Contig140.43	serine threonine-protein phosphatase 6 regulatory ankyrin repeat subunit	cell.organisation	Cre05.g245700.t1.1	Predicted protein with ankyrin repeats			-0.579394	0.00460101
Contig190.22	CBS domain	protein.postranslational modification	Cre12.g484350.t1.1		K07200	GO:0001932,GO:0001934,GO:0003674,GO:0003824,GO:0004672,GO:0004674,GO:0005575,GO:0005622,GO:0005623,GO:0005634,GO:0005737,GO:0006464,GO:0006468,GO:0006793,GO:0006796,GO:0006950,GO:0007154,GO:0008047,GO:0008150,GO:0008152,GO:0009267,GO:0009605,GO:0009893,GO:0009987,GO:0009991,GO:0010562,GO:0010604,GO:0016301,GO:0016310,GO:0016740,GO:0016772,GO:0016773,GO:0019207,GO:0019209,GO:0019220,GO:0019222,GO:…	-0.581275	0.00328011
Contig6.165		not assigned.unknown					-0.581871	2.98769e-06
Contig17.53	P4Hc	not assigned.unknown	Cre06.g282300.t1.2				-0.583998	0.00318554
Contig14.88		not assigned.unknown					-0.585314	4.17283e-07
Contig44.7	Universal stress protein family	not assigned.unknown	Cre07.g356850.t1.1				-0.585539	0.000729979
Contig264.9	phosphoenolpyruvate carboxykinase	gluconeogenesis / glyoxylate cycle.PEPCK	Cre02.g141400.t1.2	Phosphoenolpyruvate carboxykinase	K01610	GO:0002376,GO:0003674,GO:0003824,GO:0004611,GO:0004612,GO:0005575,GO:0005622,GO:0005623,GO:0005634,GO:0005730,GO:0005737,GO:0005829,GO:0006950,GO:0006952,GO:0006955,GO:0007154,GO:0008150,GO:0008152,GO:0009267,GO:0009605,GO:0009607,GO:0009620,GO:0009814,GO:0009817,GO:0009987,GO:0009991,GO:0010035,GO:0010038,GO:0016020,GO:0016036,GO:0016829,GO:0016830,GO:0016831,GO:0031667,GO:0031668,GO:0031669,GO:…	-0.585673	2.37363e-05
Contig127.13		not assigned.unknown	Cre03.g207500.t2.1				-0.587077	5.10428e-07
Contig22.61		not assigned.unknown					-0.589271	0.00061521
Contig147.31	Inherit from NOG: Hydra magnipapillata	not assigned.unknown					-0.590514	0.00509145
Contig214.7	0	cell.motility.eukaryotes.flagellar associated proteins	Cre17.g708000.t1.1	Flagellar Associated Protein, membrane-associated			-0.591023	1.44771e-05
Contig39.91	Violaxanthin de-epoxidase	secondary metabolism.isoprenoids.carotenoids.violaxanthin de-epoxidase	Cre09.g388060.t1.1	Violaxanthin de-epoxidase-related protein	K09839	GO:0003674,GO:0003824,GO:0005575,GO:0005622,GO:0005623,GO:0005737,GO:0006082,GO:0006629,GO:0006631,GO:0006720,GO:0006721,GO:0006725,GO:0006778,GO:0006807,GO:0006950,GO:0008150,GO:0008152,GO:0009266,GO:0009408,GO:0009507,GO:0009534,GO:0009535,GO:0009536,GO:0009579,GO:0009628,GO:0009987,GO:0010028,GO:0015994,GO:0016020,GO:0016108,GO:0016116,GO:0016122,GO:0016491,GO:0019752,GO:0031976,GO:0031977,GO:…	-0.593306	7.31708e-05
Contig47.53	Universal stress protein family	not assigned.unknown	Cre16.g649650.t1.1			GO:0005575,GO:0005623,GO:0005886,GO:0016020,GO:0044464,GO:0071944	-0.59491	9.53818e-05
Contig2.220		not assigned.unknown					-0.595039	0.00202665
Contig133.9	RNA recognition motif. (a.k.a. RRM, RBD, or RNP domain)	RNA.RNA binding	Cre02.g095101.t1.1				-0.595089	0.0056798
Contig305.8		not assigned.unknown					-0.59888	1.86186e-07
Contig102.12	Inherit from NOG: Major Facilitator	not assigned.unknown	Cre09.g389700.t1.2				-0.599833	0.000163078
Contig50.12		not assigned.unknown					-0.60006	0.00808221
Contig92.6		not assigned.unknown	Cre10.g448150.t1.1				-0.60396	0.00309654
Contig1.45	DEAH (Asp-Glu-Ala-His) box polypeptide	DNA.synthesis/chromatin structure	Cre12.g492450.t1.2		K14442	GO:0002151,GO:0003674,GO:0003676,GO:0003723,GO:0003724,GO:0003725,GO:0003824,GO:0004004,GO:0004386,GO:0005488,GO:0005575,GO:0005622,GO:0005623,GO:0005634,GO:0005737,GO:0006139,GO:0006152,GO:0006163,GO:0006195,GO:0006200,GO:0006725,GO:0006753,GO:0006793,GO:0006796,GO:0006807,GO:0008026,GO:0008150,GO:0008152,GO:0008186,GO:0009056,GO:0009116,GO:0009117,GO:0009119,GO:0009123,GO:0009125,GO:0009126,GO:…	-0.604534	0.00653855
Contig208.2	Alpha beta hydrolase fold protein	misc.misc2	Cre12.g540550.t1.1				-0.605676	0.00435576
Contig18.70		not assigned.unknown	Cre17.g696450.t1.1				-0.607277	7.85879e-05
Contig10.55	Uncharacterised conserved protein	not assigned.unknown	Cre12.g515250.t1.1		K19513	GO:0005575,GO:0006810,GO:0007034,GO:0007041,GO:0008150,GO:0008333,GO:0009987,GO:0016020,GO:0016021,GO:0016197,GO:0016482,GO:0031224,GO:0044425,GO:0044699,GO:0044763,GO:0044765,GO:0046907,GO:0051179,GO:0051234,GO:0051641,GO:0051649	-0.607677	0.00103603
Contig68.33	Importin-beta N-terminal domain	protein.targeting.nucleus	Cre12.g520550.t1.2	Importin beta	K02961,K18752	GO:0005575,GO:0005622,GO:0005623,GO:0005634,GO:0005654,GO:0005737,GO:0005829,GO:0006810,GO:0006913,GO:0008150,GO:0009507,GO:0009536,GO:0009987,GO:0016482,GO:0031974,GO:0031981,GO:0043226,GO:0043227,GO:0043229,GO:0043231,GO:0043233,GO:0044422,GO:0044424,GO:0044428,GO:0044444,GO:0044446,GO:0044464,GO:0044699,GO:0044763,GO:0044765,GO:0046907,GO:0051169,GO:0051170,GO:0051179,GO:0051234,GO:0051641,GO:…	-0.607767	0.00956711
Contig35.36	Snf1-related protein kinase	signalling.in sugar and nutrient physiology	Cre04.g211600.t1.1		K07198	GO:0000003,GO:0000151,GO:0000152,GO:0003006,GO:0003674,GO:0003824,GO:0004672,GO:0004674,GO:0005575,GO:0005622,GO:0005623,GO:0005634,GO:0006464,GO:0006468,GO:0006793,GO:0006796,GO:0006950,GO:0007154,GO:0007165,GO:0007275,GO:0007568,GO:0007584,GO:0008150,GO:0008152,GO:0009593,GO:0009594,GO:0009605,GO:0009719,GO:0009725,GO:0009737,GO:0009738,GO:0009743,GO:0009755,GO:0009756,GO:0009791,GO:0009987,GO:…	-0.608536	0.00119459
Contig1.239	acyl-Coenzyme A oxidase	lipid metabolism.lipid degradation.beta-oxidation.acyl CoA DH	Cre11.g467350.t1.2		K00232		-0.608587	3.28912e-05
Contig81.24	arginine serine-rich splicing factor	RNA.processing.splicing	Cre16.g674250.t1.2		K12893	GO:0000375,GO:0000377,GO:0000398,GO:0005575,GO:0005622,GO:0005623,GO:0005634,GO:0005654,GO:0005681,GO:0006139,GO:0006396,GO:0006397,GO:0006725,GO:0006807,GO:0008150,GO:0008152,GO:0008380,GO:0009987,GO:0010467,GO:0016070,GO:0016071,GO:0016604,GO:0016607,GO:0030529,GO:0031974,GO:0031981,GO:0032991,GO:0034641,GO:0043170,GO:0043226,GO:0043227,GO:0043229,GO:0043231,GO:0043233,GO:0044237,GO:0044238,GO:…	-0.609032	0.00203825
Contig29.45	RAB	signalling.G-proteins	Cre06.g278139.t1.1	Small Rab-related GTPase	K07910	GO:0005575,GO:0005623,GO:0005886,GO:0016020,GO:0044464,GO:0071944	-0.611598	0.00707091
Contig110.32	Uncharacterized conserved protein H4 (DUF2046)	not assigned.unknown	Cre06.g282900.t1.2		K09288		-0.612717	0.00159698
Contig48.67		not assigned.unknown					-0.613466	0.00188714
Contig57.66	EFh	signalling.calcium	Cre08.g382800.t1.2		K13412		-0.614029	0.00757481
Contig159.22		not assigned.unknown					-0.61418	0.00943859
Contig42.94	Calmodulin binding protein-like	not assigned.unknown	Cre06.g270750.t1.1				-0.614223	0.00048852
Contig40.61		not assigned.unknown					-0.615451	0.00107126
Contig4.14	0	not assigned.unknown	Cre10.g419150.t1.1				-0.616502	2.07773e-05
Contig159.29		not assigned.unknown	Cre11.g467747.t1.1				-0.616517	0.00135523
Contig25.30	Lipase (class 3)	lipid metabolism.lipid degradation.lipases.triacylglycerol lipase	Cre05.g248200.t1.1				-0.617062	0.000714883
Contig1.336	Inherit from strNOG: protein furry homolog-like	not assigned.unknown	Cre17.g703750.t1.2			GO:0005575,GO:0005623,GO:0005886,GO:0016020,GO:0044464,GO:0071944	-0.617067	0.00453845
Contig80.80		not assigned.unknown	Cre01.g044250.t1.1				-0.618555	0.00287581
Contig162.24		not assigned.unknown					-0.619363	0.000146157
Contig127.37	AMP-dependent synthetase and ligase	lipid metabolism.FA synthesis and FA elongation.acyl coa ligase	Cre03.g211745.t1.1		K00666,K01897,K20034	GO:0003674,GO:0003824,GO:0006082,GO:0006629,GO:0006631,GO:0008150,GO:0008152,GO:0009987,GO:0015645,GO:0016874,GO:0016877,GO:0019752,GO:0032787,GO:0043436,GO:0044237,GO:0044238,GO:0044255,GO:0044281,GO:0044710,GO:0071704	-0.619606	0.00130796
Contig283.9		not assigned.unknown	Cre12.g486650.t1.2				-0.620041	0.00127382
Contig124.54	Putative serine esterase (DUF676)	not assigned.unknown	Cre04.g219200.t1.2				-0.62021	0.00825885
Contig11.13	Universal stress protein family	not assigned.unknown	Cre12.g542350.t1.2				-0.622018	0.00191026
Contig4.238	CCT motif	not assigned.unknown	Cre07.g351550.t1.1				-0.622408	0.00751325
Contig142.14	Multiple C2 and transmembrane domain-containing protein	not assigned.unknown	Cre16.g689950.t1.2			GO:0005575,GO:0005618,GO:0005622,GO:0005623,GO:0005737,GO:0005783,GO:0005911,GO:0009506,GO:0030054,GO:0030312,GO:0043226,GO:0043227,GO:0043229,GO:0043231,GO:0044424,GO:0044444,GO:0044464,GO:0055044,GO:0071944	-0.623038	0.00960359
Contig17.115		not assigned.unknown					-0.624458	2.16234e-05
Contig79.27	Inherit from virNOG: zinc finger	not assigned.unknown	Cre16.g693900.t1.1		K18932,K20031	GO:0005575,GO:0016020	-0.625239	5.09672e-05
Contig2.309	Myb-like DNA-binding domain	RNA.regulation of transcription.MYB domain transcription factor family	Cre03.g197100.t1.2		K10994		-0.626134	0.00144937
Contig16.46	UBCc	not assigned.unknown	Cre06.g297650.t3.1		K10582		-0.626258	0.00167492
Contig6.20		not assigned.unknown					-0.627356	1.14704e-05
Contig9.22	amino acid	transport.amino acids				GO:0003333,GO:0003674,GO:0005215,GO:0005342,GO:0005575,GO:0005623,GO:0005886,GO:0006810,GO:0006811,GO:0006812,GO:0006820,GO:0006835,GO:0006865,GO:0008150,GO:0008509,GO:0008514,GO:0009987,GO:0015075,GO:0015171,GO:0015172,GO:0015175,GO:0015711,GO:0015740,GO:0015800,GO:0015801,GO:0015804,GO:0015810,GO:0015827,GO:0015849,GO:0016020,GO:0022857,GO:0022891,GO:0022892,GO:0034220,GO:0044464,GO:0044699,GO:…	-0.628193	0.000825174
Contig26.78		not assigned.unknown					-0.629166	0.0024618
Contig17.114		not assigned.unknown					-0.630181	0.00342894
Contig243.3	S_TKc	protein.postranslational modification	Cre11.g481000.t1.2		K14498		-0.63095	2.05582e-08
Contig52.100	Vitamin B6 photo-protection and homoeostasis	not assigned.unknown	Cre03.g148150.t1.1				-0.631678	8.43162e-05
Contig90.2	SWI SNF-related matrix-associated actin-dependent regulator of chromatin subfamily A	RNA.regulation of transcription.Chromatin Remodeling Factors	Cre14.g614400.t1.1		K15711	GO:0005575,GO:0005622,GO:0005623,GO:0005634,GO:0043226,GO:0043227,GO:0043229,GO:0043231,GO:0044424,GO:0044464	-0.63213	0.000102394
Contig40.85		not assigned.unknown					-0.632481	0.00300087
Contig29.95	Alcohol dehydrogenase GroES-like domain	secondary metabolism.phenylpropanoids.lignin biosynthesis.CAD	Cre14.g623650.t1.2				-0.635711	5.50511e-08
Contig211.9	0	not assigned.unknown	Cre07.g314000.t1.1				-0.636373	0.00177945
Contig44.81	0	not assigned.unknown			K06893		-0.638176	2.57608e-08
Contig211.2	acyl-coenzyme A oxidase	lipid metabolism.lipid degradation.beta-oxidation.acyl CoA DH	Cre05.g232002.t2.1		K00232	GO:0001676,GO:0003674,GO:0003824,GO:0003997,GO:0005575,GO:0005622,GO:0005623,GO:0005737,GO:0005777,GO:0006082,GO:0006629,GO:0006631,GO:0006635,GO:0008150,GO:0008152,GO:0009056,GO:0009062,GO:0009987,GO:0016042,GO:0016054,GO:0016491,GO:0016627,GO:0016634,GO:0019395,GO:0019752,GO:0030258,GO:0032787,GO:0034440,GO:0042579,GO:0043226,GO:0043227,GO:0043229,GO:0043231,GO:0043436,GO:0044237,GO:0044238,GO:…	-0.639486	0.00161333
Contig147.16	Domain of unknown function (DUF303)	not assigned.unknown	Cre07.g344000.t1.1				-0.63949	0.00309272
Contig15.101		not assigned.unknown					-0.641354	0.0036206
Contig60.63		not assigned.unknown	Cre12.g544600.t1.2				-0.641803	0.000156504
Contig38.24		protein.folding.chaperones and co-chaperones.small HSPs.chaperones	Cre07.g318800.t1.2	Heat shock protein 22A			-0.642106	0.00287581
Contig256.4	Short-chain dehydrogenase reductase Sdr	misc.short chain dehydrogenase/reductase (SDR)	Cre14.g610501.t1.1				-0.642556	0.000228775
Contig40.60		not assigned.unknown					-0.643381	1.37266e-05
Contig81.31	protein kinase kinase kinase	protein.postranslational modification	Cre16.g675150.t1.1				-0.64604	0.000675191
Contig53.3	DDB1- and CUL4-associated factor	protein.degradation.ubiquitin.E3.unspecified	Cre07.g328600.t1.1		K11804		-0.647203	0.00270856
Contig142.32		not assigned.unknown					-0.647332	3.36323e-06
Contig44.14	Ubiquitin family domain containing 1	not assigned.unknown	Cre12.g544900.t1.2				-0.647388	0.00632089
Contig129.5	Rhomboid domain containing 1	not assigned.unknown	Cre03.g144727.t1.1	Rhomboid-like protease	K09651	GO:0000003,GO:0003006,GO:0003674,GO:0003824,GO:0004175,GO:0004252,GO:0005575,GO:0005622,GO:0005623,GO:0005737,GO:0005739,GO:0005783,GO:0005789,GO:0006464,GO:0006508,GO:0006511,GO:0006950,GO:0006986,GO:0007276,GO:0007283,GO:0008150,GO:0008152,GO:0008233,GO:0008236,GO:0009056,GO:0009057,GO:0009314,GO:0009411,GO:0009416,GO:0009628,GO:0009893,GO:0009894,GO:0009896,GO:0009987,GO:0010033,GO:0010468,GO:…	-0.647507	0.00160039
Contig21.94	Pfam:DUF151	not assigned.unknown	Cre16.g688302.t1.1		K08999		-0.647931	1.14641e-07
Contig107.31	RRM	RNA.RNA binding	Cre02.g088800.t1.2				-0.648154	7.92494e-05
Contig33.11		not assigned.unknown	Cre05.g237950.t1.1				-0.649312	2.55028e-05
Contig131.17	Catalyzes the formation of N(7)-methylguanine at position 46 (m7G46) in tRNA (By similarity)	not assigned.unknown	Cre16.g684850.t1.2		K03439		-0.650087	0.00179375
Contig2.121	methionine	amino acid metabolism.degradation.aspartate family.methionine.methionine gamma-lyase	Cre10.g426152.t1.1		K01761	GO:0000096,GO:0000098,GO:0003674,GO:0003824,GO:0005575,GO:0005622,GO:0005623,GO:0005737,GO:0005829,GO:0006082,GO:0006461,GO:0006520,GO:0006555,GO:0006790,GO:0006807,GO:0006950,GO:0007154,GO:0008150,GO:0008152,GO:0009056,GO:0009063,GO:0009066,GO:0009068,GO:0009087,GO:0009267,GO:0009414,GO:0009415,GO:0009605,GO:0009628,GO:0009970,GO:0009987,GO:0009991,GO:0010035,GO:0016043,GO:0016054,GO:0016829,GO:…	-0.650104	2.64052e-06
Contig99.53		not assigned.unknown					-0.65034	0.00765464
Contig2.281	Protein of unknown function (DUF3752)	not assigned.unknown	Cre01.g040300.t1.2				-0.651301	0.000476903
Contig30.47		not assigned.unknown					-0.651345	3.21108e-07
Contig4.296	Potassium inwardly-rectifying channel, subfamily J, member	not assigned.unknown	Cre06.g311650.t1.1	Inwardly-rectifying potassium channel	K04995,K04996,K04997,K04998,K04999,K05000,K05001,K05002,K05003,K05004,K05005,K05006,K05007,K05008,K05009,K05330,K19468	GO:0000166,GO:0000902,GO:0001504,GO:0001505,GO:0001508,GO:0001655,GO:0001822,GO:0001882,GO:0001883,GO:0001894,GO:0001965,GO:0002237,GO:0002252,GO:0002376,GO:0002791,GO:0002792,GO:0003008,GO:0003012,GO:0003013,GO:0003014,GO:0003018,GO:0003096,GO:0003674,GO:0005215,GO:0005216,GO:0005242,GO:0005244,GO:0005249,GO:0005261,GO:0005267,GO:0005488,GO:0005515,GO:0005524,GO:0005575,GO:0005622,GO:0005623,GO:…	-0.651831	2.33842e-08
Contig20.2	ARF-like GTPase	protein.postranslational modification	Cre06.g301050.t1.2	ARF-like GTPase	K07962		-0.652182	0.00144721
Contig10.9	dof zinc finger protein	RNA.regulation of transcription.C2C2(Zn) DOF zinc finger family	Cre12.g521150.t1.2	Predicted protein			-0.655502	0.00334947
Contig193.14		not assigned.unknown					-0.657611	0.000393318
Contig57.18	Protein tyrosine kinase	protein.postranslational modification	Cre07.g337300.t1.1	Dual-Specificity Tyrosine Regulated Protein Kinase		GO:0005575,GO:0005622,GO:0005623,GO:0005737,GO:0005829,GO:0005886,GO:0016020,GO:0044424,GO:0044444,GO:0044464,GO:0071944	-0.658182	0.00926629
Contig29.10		not assigned.unknown					-0.658262	0.00336503
Contig109.50		not assigned.unknown	Cre16.g665700.t1.2				-0.6586	0.00217503
Contig167.7	BACK	not assigned.unknown	Cre03.g205400.t1.1		K10454		-0.658705	0.0026974
Contig42.18	AHNAK nucleoprotein	not assigned.unknown	Cre13.g592551.t1.2				-0.65887	0.00326426
Contig32.15	ADP-ribosylation factor GTPase-activating protein	signalling.G-proteins	Cre06.g307350.t1.1		K12486	GO:0000003,GO:0003006,GO:0005575,GO:0005622,GO:0005623,GO:0005737,GO:0005768,GO:0005802,GO:0005829,GO:0006140,GO:0007275,GO:0008150,GO:0009118,GO:0009791,GO:0009838,GO:0009894,GO:0009908,GO:0009966,GO:0010227,GO:0010646,GO:0019219,GO:0019220,GO:0019222,GO:0022414,GO:0023051,GO:0030811,GO:0031323,GO:0031329,GO:0032012,GO:0032312,GO:0032318,GO:0032320,GO:0032501,GO:0032502,GO:0032850,GO:0032856,GO:…	-0.660094	0.000456945
Contig64.34		not assigned.unknown					-0.661327	0.00390488
Contig122.3		not assigned.unknown	Cre12.g551100.t1.2				-0.66267	0.0018268
Contig50.67	Acyl-CoA dehydrogenase, N-terminal domain	lipid metabolism.lipid degradation.beta-oxidation.acyl CoA DH	Cre16.g695100.t1.1		K00232	GO:0000003,GO:0003006,GO:0003674,GO:0003824,GO:0003997,GO:0005575,GO:0005622,GO:0005623,GO:0005737,GO:0005777,GO:0006082,GO:0006629,GO:0006631,GO:0006635,GO:0007275,GO:0008150,GO:0008152,GO:0009056,GO:0009062,GO:0009514,GO:0009790,GO:0009791,GO:0009793,GO:0009987,GO:0010154,GO:0016042,GO:0016054,GO:0016491,GO:0016627,GO:0016634,GO:0019395,GO:0019752,GO:0022414,GO:0030258,GO:0032501,GO:0032502,GO:…	-0.662755	3.80758e-06
Contig161.17	STYKc	protein.postranslational modification	Cre02.g110850.t1.2		K04427		-0.664239	0.000137205
Contig348.1	0	not assigned.unknown			K06893		-0.666216	1.62496e-05
Contig173.13		not assigned.unknown					-0.666915	2.5419e-07
Contig66.43		not assigned.unknown					-0.667203	0.00106153
Contig116.44	SAND domain	RNA.regulation of transcription.SET-domain transcriptional regulator family	Cre12.g515050.t1.1	Histone-lysine N-methyltransferase		GO:0005575,GO:0005622,GO:0005623,GO:0005634,GO:0005911,GO:0008150,GO:0009292,GO:0009294,GO:0009506,GO:0009987,GO:0030054,GO:0043226,GO:0043227,GO:0043229,GO:0043231,GO:0044424,GO:0044464,GO:0044764,GO:0051704,GO:0055044	-0.668841	3.13567e-05
Contig45.10	ATG C terminal domain	not assigned.unknown	Cre09.g408950.t1.1		K17906		-0.668874	1.2185e-06
Contig188.12	Phosphorylase superfamily	not assigned.unknown	Cre08.g363300.t1.2		K00757		-0.668987	0.00041767
Contig269.6		not assigned.unknown					-0.670387	0.00835048
Contig20.125		not assigned.unknown	Cre17.g707200.t1.1	Ligand-gated ion channel			-0.670804	0.0021021
Contig35.10	RING	protein.degradation.ubiquitin.E3.RING	Cre10.g422050.t1.2				-0.67134	0.00879778
Contig127.36	AMP-dependent synthetase and ligase	lipid metabolism.FA synthesis and FA elongation.acyl coa ligase	Cre03.g211745.t1.1		K00666,K01897,K20034	GO:0003674,GO:0003824,GO:0006082,GO:0006629,GO:0006631,GO:0008150,GO:0008152,GO:0009987,GO:0015645,GO:0016874,GO:0016877,GO:0019752,GO:0032787,GO:0043436,GO:0044237,GO:0044238,GO:0044255,GO:0044281,GO:0044710,GO:0071704	-0.671555	0.00270547
Contig104.8	Synaptobrevin	not assigned.unknown	Cre12.g558250.t1.1	Regulatory R-SNARE protein, Tomsyn/Sro family (R.Reg)			-0.671605	0.00183704
Contig24.36	AHNAK nucleoprotein	not assigned.unknown	Cre16.g668650.t1.1				-0.672687	0.0017641
Contig153.12	Heat Shock Protein	protein.folding.chaperones and co-chaperones.small HSPs.chaperones	Cre07.g318600.t1.2	Heat shock protein 22H	K13993	GO:0005575,GO:0005622,GO:0005623,GO:0005737,GO:0009507,GO:0009536,GO:0043226,GO:0043227,GO:0043229,GO:0043231,GO:0044424,GO:0044444,GO:0044464	-0.674285	2.11914e-07
Contig53.69	Involved in biosynthesis of the thiamine precursor thiazole. Catalyzes the conversion of NAD and glycine to adenosine diphosphate 5-(2-hydroxyethyl)-4-methylthiazole-2-carboxylic acid (ADT), an adenylated thiazole intermediate. The reaction includes an iron-dependent sulfide transfer from a conserved cysteine residue of the protein to a thiazole intermediate. The enzyme can only undergo a single …	Co-factor and vitamine metabolism.thiamine	Cre04.g214150.t1.1	Thiazole biosynthetic enzyme; THI4 regulatory protein	K03146	GO:0003674,GO:0005488,GO:0005575,GO:0005622,GO:0005623,GO:0005737,GO:0005739,GO:0006725,GO:0006766,GO:0006767,GO:0006772,GO:0006790,GO:0006807,GO:0006950,GO:0006974,GO:0008150,GO:0008152,GO:0008270,GO:0009058,GO:0009110,GO:0009228,GO:0009266,GO:0009409,GO:0009507,GO:0009526,GO:0009532,GO:0009536,GO:0009570,GO:0009579,GO:0009628,GO:0009941,GO:0009987,GO:0010319,GO:0018130,GO:0018131,GO:0019438,GO:…	-0.67463	2.00194e-08
Contig72.33	Inherit from NOG: ABC transporter substrate-binding protein	not assigned.unknown	Cre01.g034200.t1.1				-0.674799	0.00202665
Contig86.64		not assigned.unknown	Cre16.g653450.t1.2				-0.676377	3.02103e-09
Contig2.324	serine carboxypeptidase-like	protein.degradation.serine protease	Cre01.g011300.t1.1		K09645	GO:0005575,GO:0005576,GO:0005622,GO:0005623,GO:0005737,GO:0005773,GO:0043226,GO:0043227,GO:0043229,GO:0043231,GO:0044424,GO:0044444,GO:0044464	-0.678908	0.000550516
Contig65.57		not assigned.unknown	Cre12.g492850.t1.1				-0.679337	0.00237195
Contig10.29		not assigned.unknown					-0.68008	0.000160855
Contig100.50		not assigned.unknown					-0.680466	0.000454319
Contig1.507	Protein tyrosine kinase	protein.postranslational modification	Cre02.g107800.t1.1	NimA-related protein kinase	K08857		-0.681087	0.00390488
Contig1.523		not assigned.unknown					-0.681275	1.95944e-09
Contig65.40	STYKc	not assigned.unknown	Cre02.g095117.t1.1				-0.681409	0.000104624
Contig169.14	prolyl 4-hydroxylase	misc.oxidases - copper, flavone etc	Cre14.g626200.t1.1		K00472	GO:0003674,GO:0003824,GO:0004656,GO:0005575,GO:0005622,GO:0005623,GO:0005634,GO:0005737,GO:0005768,GO:0005783,GO:0005794,GO:0005802,GO:0006082,GO:0006464,GO:0006520,GO:0006575,GO:0006807,GO:0007275,GO:0008150,GO:0008152,GO:0008544,GO:0009653,GO:0009888,GO:0009913,GO:0009987,GO:0010015,GO:0010053,GO:0010054,GO:0016491,GO:0016705,GO:0016706,GO:0018193,GO:0018208,GO:0018401,GO:0019471,GO:0019511,GO:…	-0.681454	0.00280568
Contig112.10		not assigned.unknown					-0.681675	0.00045996
Contig80.11	0	not assigned.unknown	Cre06.g310200.t1.2			GO:0003674,GO:0003824,GO:0004144,GO:0005575,GO:0005622,GO:0005623,GO:0005737,GO:0005829,GO:0006629,GO:0006638,GO:0006639,GO:0006641,GO:0008150,GO:0008152,GO:0008374,GO:0008610,GO:0009058,GO:0009987,GO:0016411,GO:0016740,GO:0016746,GO:0016747,GO:0019432,GO:0044237,GO:0044238,GO:0044249,GO:0044255,GO:0044424,GO:0044444,GO:0044464,GO:0044710,GO:0045017,GO:0046460,GO:0046463,GO:0046486,GO:0071704,GO:…	-0.682789	5.40325e-05
Contig21.5	Peroxisomal biogenesis factor 11 (PEX11)	cell.organisation	Cre06.g263300.t1.2			GO:0003674,GO:0005488,GO:0005515,GO:0005575,GO:0005622,GO:0005623,GO:0005737,GO:0005739,GO:0005777,GO:0005778,GO:0005779,GO:0005911,GO:0006996,GO:0007031,GO:0008150,GO:0009506,GO:0009507,GO:0009536,GO:0009987,GO:0016020,GO:0016021,GO:0016043,GO:0016559,GO:0030054,GO:0031090,GO:0031224,GO:0031231,GO:0031300,GO:0031301,GO:0031903,GO:0032535,GO:0042579,GO:0042802,GO:0043226,GO:0043227,GO:0043229,GO:…	-0.682882	0.000340381
Contig71.24	RRM	RNA.RNA binding	Cre16.g662702.t1.1		K14411		-0.684699	3.23229e-05
Contig61.28		not assigned.unknown					-0.684879	0.00309003
Contig15.102	E3 ubiquitin-protein ligase	not assigned.unknown	Cre02.g114900.t1.1	Predicted protein with ankyrin repeats		GO:0003674,GO:0003824,GO:0004842,GO:0006464,GO:0006950,GO:0006952,GO:0008150,GO:0008152,GO:0009607,GO:0009617,GO:0009987,GO:0016567,GO:0016874,GO:0016879,GO:0016881,GO:0019538,GO:0019787,GO:0032446,GO:0036211,GO:0042742,GO:0043170,GO:0043412,GO:0044237,GO:0044238,GO:0044260,GO:0044267,GO:0050896,GO:0051704,GO:0051707,GO:0051865,GO:0070647,GO:0071704	-0.687014	0.00539537
Contig13.113		not assigned.unknown					-0.688617	0.000582869
Contig84.30	0	not assigned.unknown	Cre06.g278700.t1.1				-0.688938	0.000774614
Contig84.9		not assigned.unknown					-0.68917	0.000386568
Contig58.43	Inherit from virNOG: Plant protein of unknown function (DUF946)	not assigned.unknown	Cre12.g483500.t1.1		K19525		-0.689883	5.18825e-07
Contig157.5	mitochondrial substrate carrier family protein	transport.peroxisomes	Cre07.g353300.t1.2		K13354	GO:0005575,GO:0005622,GO:0005623,GO:0005737,GO:0005773,GO:0005774,GO:0005777,GO:0005778,GO:0006810,GO:0006862,GO:0008150,GO:0009987,GO:0015748,GO:0015931,GO:0016020,GO:0016043,GO:0031090,GO:0031903,GO:0032535,GO:0042579,GO:0043132,GO:0043226,GO:0043227,GO:0043229,GO:0043231,GO:0044375,GO:0044422,GO:0044424,GO:0044437,GO:0044438,GO:0044439,GO:0044444,GO:0044446,GO:0044464,GO:0044699,GO:0044763,GO:…	-0.690267	0.00956981
Contig5.171	iron zinc purple acid phosphatase-like	misc.acid and other phosphatases	Cre11.g468500.t1.1				-0.690508	0.00799175
Contig114.36	methylcrotonoyl-CoA carboxylase beta chain	amino acid metabolism.degradation.branched chain group.leucine	Cre03.g181200.t1.2		K01969	GO:0003674,GO:0005488,GO:0005575,GO:0005622,GO:0005623,GO:0005737,GO:0005739,GO:0005759,GO:0006082,GO:0006520,GO:0006551,GO:0006552,GO:0006807,GO:0008150,GO:0008152,GO:0008270,GO:0009056,GO:0009063,GO:0009081,GO:0009083,GO:0009987,GO:0016054,GO:0019752,GO:0031974,GO:0043167,GO:0043169,GO:0043226,GO:0043227,GO:0043229,GO:0043231,GO:0043233,GO:0043436,GO:0044237,GO:0044238,GO:0044248,GO:0044281,GO:…	-0.690841	5.48645e-06
Contig87.33	Inherit from COG: Histidine kinase	not assigned.unknown	Cre08.g373200.t1.2				-0.691072	0.00745144
Contig167.13	Myb family transcription factor	RNA.regulation of transcription.MYB-related transcription factor family	Cre03.g198800.t1.2			GO:0001071,GO:0003674,GO:0003700,GO:0006355,GO:0006950,GO:0006970,GO:0008150,GO:0009628,GO:0009651,GO:0009719,GO:0009723,GO:0009725,GO:0009737,GO:0009739,GO:0009751,GO:0009753,GO:0009889,GO:0010033,GO:0010035,GO:0010038,GO:0010468,GO:0010556,GO:0014070,GO:0019219,GO:0019222,GO:0031323,GO:0031326,GO:0033993,GO:0042221,GO:0046686,GO:0050789,GO:0050794,GO:0050896,GO:0051171,GO:0051252,GO:0060255,GO:…	-0.691219	0.0011096
Contig37.87	ankyrin repeat domain 28	not assigned.unknown	Cre11.g467675.t1.1				-0.691261	0.00564523
Contig4.26		not assigned.unknown					-0.691265	0.00923
Contig47.52		not assigned.unknown					-0.691627	0.00181366
Contig17.28	Acyl-CoA dehydrogenase, N-terminal domain	amino acid metabolism.degradation.branched chain group.leucine	Cre06.g296400.t1.2		K00253	GO:0000166,GO:0001882,GO:0001883,GO:0003674,GO:0003824,GO:0003995,GO:0005488,GO:0005524,GO:0005575,GO:0005622,GO:0005623,GO:0005737,GO:0005739,GO:0005759,GO:0006082,GO:0006520,GO:0006551,GO:0006552,GO:0006807,GO:0008150,GO:0008152,GO:0008470,GO:0009056,GO:0009063,GO:0009081,GO:0009083,GO:0009987,GO:0016054,GO:0016491,GO:0016627,GO:0017076,GO:0019752,GO:0030554,GO:0031974,GO:0032549,GO:0032550,GO:…	-0.692167	6.30504e-07
Contig4.134		not assigned.unknown					-0.69228	0.00147251
Contig137.35	cathepsin	protein.degradation.cysteine protease			K01365,K01368,K16290,K16292	GO:0003674,GO:0003824,GO:0004175,GO:0004197,GO:0008150,GO:0008152,GO:0008233,GO:0008234,GO:0016787,GO:0070011	-0.692285	0.00016921
Contig4.156	ubiE/COQ5 methyltransferase family	Co-factor and vitamine metabolism	Cre05.g245450.t1.2	Ubiquinone/menaquinone biosynthesis methyltransferase	K06127	GO:0005575,GO:0005622,GO:0005623,GO:0005737,GO:0005739,GO:0043226,GO:0043227,GO:0043229,GO:0043231,GO:0044424,GO:0044444,GO:0044464	-0.692587	2.18989e-05
Contig4.220		not assigned.unknown					-0.692897	0.00974162
Contig274.2	FHA	cell.vesicle transport	Cre03.g152450.t1.2			GO:0005575,GO:0016020	-0.693923	1.20048e-05
Contig108.11	Ran-binding protein	not assigned.unknown	Cre09.g387801.t1.1			GO:0005575,GO:0005622,GO:0005623,GO:0005634,GO:0005737,GO:0043226,GO:0043227,GO:0043229,GO:0043231,GO:0044424,GO:0044464	-0.695551	0.000525927
Contig56.12	ring finger protein 167	protein.degradation	Cre16.g680117.t1.1		K15706		-0.695867	0.00103476
Contig67.25	Ubiquitin fusion degradation protein	RNA.processing	Cre03.g179100.t1.2		K14016		-0.69671	0.000584343
Contig49.20	Inherit from KOG: Strawberry notch homolog	not assigned.unknown	Cre01.g053250.t1.1				-0.698263	0.00728136
Contig69.55	Peptidyl-prolyl cis-trans isomerase	signalling.receptor kinases	Cre02.g092150.t1.2		K08844,K09571,K10641,K19613	GO:0000413,GO:0003674,GO:0003755,GO:0003824,GO:0005488,GO:0005515,GO:0005516,GO:0005527,GO:0005528,GO:0005575,GO:0005622,GO:0005623,GO:0005737,GO:0005773,GO:0005774,GO:0005783,GO:0005886,GO:0006464,GO:0007275,GO:0008144,GO:0008150,GO:0008152,GO:0009987,GO:0016020,GO:0016853,GO:0016859,GO:0018193,GO:0018208,GO:0019538,GO:0031090,GO:0032501,GO:0032502,GO:0036211,GO:0043170,GO:0043226,GO:0043227,GO:…	-0.698316	1.45165e-05
Contig18.45		not assigned.unknown	Cre17.g706600.t1.2				-0.699011	2.35343e-08
Contig275.6	FBOX	not assigned.unknown	Cre01.g013050.t1.1				-0.69907	2.24845e-05
Contig33.83	zinc finger	not assigned.unknown	Cre02.g102600.t1.1				-0.699369	0.00776573
Contig156.22	long-chain-alcohol O-fatty-acyltransferase	not assigned.unknown	Cre05.g240050.t1.1			GO:0003674,GO:0003824,GO:0004175,GO:0004252,GO:0008150,GO:0008152,GO:0008233,GO:0008236,GO:0016787,GO:0017171,GO:0070011	-0.699931	0.00880332
Contig88.7	Thioredoxin	redox.thioredoxin	Cre05.g243050.t1.2	Chloroplastic thioredoxin f2	K03671	GO:0003674,GO:0004857,GO:0005575,GO:0005622,GO:0005623,GO:0005737,GO:0005829,GO:0006109,GO:0008047,GO:0008150,GO:0009507,GO:0009532,GO:0009534,GO:0009536,GO:0009570,GO:0009579,GO:0019222,GO:0030234,GO:0031976,GO:0031984,GO:0043085,GO:0043086,GO:0043226,GO:0043227,GO:0043229,GO:0043231,GO:0044092,GO:0044093,GO:0044422,GO:0044424,GO:0044434,GO:0044435,GO:0044444,GO:0044446,GO:0044464,GO:0050789,GO:…	-0.703172	0.00390048
Contig243.16	glutamyl-tRNA reductase	tetrapyrrole synthesis.glu-tRNA reductase	Cre07.g342150.t1.2	Glutamyl-tRNA reductase	K02492	GO:0003674,GO:0003824,GO:0005575,GO:0005622,GO:0005623,GO:0005737,GO:0006725,GO:0006778,GO:0006779,GO:0006783,GO:0006807,GO:0008150,GO:0008152,GO:0008883,GO:0009058,GO:0009507,GO:0009536,GO:0009987,GO:0015994,GO:0015995,GO:0016491,GO:0016620,GO:0016903,GO:0018130,GO:0019438,GO:0033013,GO:0033014,GO:0034641,GO:0042168,GO:0042440,GO:0043226,GO:0043227,GO:0043229,GO:0043231,GO:0044237,GO:0044249,GO:…	-0.7035	4.86893e-12
Contig48.50		not assigned.unknown					-0.704878	0.00253416
Contig47.82	whole genome shotgun sequence	not assigned.unknown	Cre14.g615350.t1.2	Truncated hemoglobin			-0.705251	7.67923e-05
Contig237.10	Inherit from virNOG: Calcineurin subunit	signalling.calcium	Cre15.g641250.t1.2		K06268	GO:0005575,GO:0005622,GO:0005623,GO:0005737,GO:0005773,GO:0043226,GO:0043227,GO:0043229,GO:0043231,GO:0044424,GO:0044444,GO:0044464	-0.70586	0.000866358
Contig133.17		not assigned.unknown					-0.705937	0.000653342
Contig140.24	glutamate dehydrogenase	N-metabolism.N-degradation.glutamate dehydrogenase	Cre05.g232150.t1.2	Glutamate dehydrogenase	K00261	GO:0000166,GO:0001882,GO:0001883,GO:0003674,GO:0003824,GO:0004352,GO:0004353,GO:0005488,GO:0005507,GO:0005524,GO:0005575,GO:0005622,GO:0005623,GO:0005737,GO:0005739,GO:0005759,GO:0005773,GO:0005774,GO:0006807,GO:0006950,GO:0006970,GO:0008150,GO:0008152,GO:0008270,GO:0009314,GO:0009416,GO:0009628,GO:0009642,GO:0009646,GO:0009651,GO:0010035,GO:0010038,GO:0016020,GO:0016491,GO:0016638,GO:0016639,GO:…	-0.706441	1.92733e-07
Contig35.92		not assigned.unknown					-0.706636	0.00788891
Contig106.9	Glyoxalase/Bleomycin resistance protein/Dioxygenase superfamily	Biodegradation of Xenobiotics.lactoylglutathione lyase	Cre16.g678200.t2.1				-0.706671	0.000675191
Contig33.16		not assigned.unknown	Cre05.g233751.t1.1				-0.707312	0.00249591
Contig154.28	Initiator tRNA phosphoribosyl transferase	not assigned.unknown	Cre06.g272100.t1.1		K15463		-0.707929	2.64651e-07
Contig50.73	cathepsin	not assigned.unknown	Cre14.g612633.t1.1		K01365,K01368,K16290,K16292	GO:0003674,GO:0003824,GO:0004175,GO:0004197,GO:0008150,GO:0008152,GO:0008233,GO:0008234,GO:0016787,GO:0070011	-0.708689	0.000819179
Contig83.45		not assigned.unknown					-0.708753	0.00651108
Contig2.126		not assigned.unknown					-0.709394	8.86816e-06
Contig64.33		not assigned.unknown					-0.709624	0.000168908
Contig23.120	GATA zinc finger	RNA.regulation of transcription.C2C2(Zn) GATA transcription factor family	Cre06.g266950.t1.1			GO:0000122,GO:0000975,GO:0000976,GO:0000977,GO:0000978,GO:0000981,GO:0000982,GO:0000987,GO:0001012,GO:0001067,GO:0001071,GO:0001077,GO:0001158,GO:0001159,GO:0001228,GO:0001701,GO:0001775,GO:0001932,GO:0001934,GO:0002262,GO:0002376,GO:0002520,GO:0002521,GO:0002682,GO:0003674,GO:0003676,GO:0003677,GO:0003682,GO:0003700,GO:0005488,GO:0005515,GO:0005575,GO:0005622,GO:0005623,GO:0005634,GO:0006139,GO:…	-0.71117	6.45243e-07
Contig204.23		not assigned.unknown					-0.712073	0.00509832
Contig69.17	Bacterial fructose-1,6-bisphosphatase, glpX-encoded	not assigned.unknown	Cre07.g338451.t1.1				-0.713443	0.000248695
Contig67.82	Argonaute	not assigned.unknown	Cre16.g689647.t1.1		K11593	GO:0000003,GO:0002252,GO:0002376,GO:0003002,GO:0003006,GO:0003674,GO:0003676,GO:0003723,GO:0003824,GO:0004518,GO:0004519,GO:0004521,GO:0004540,GO:0005488,GO:0005575,GO:0005622,GO:0005623,GO:0005634,GO:0005737,GO:0005829,GO:0006139,GO:0006725,GO:0006807,GO:0006950,GO:0006952,GO:0006955,GO:0007275,GO:0007389,GO:0008150,GO:0008152,GO:0009314,GO:0009416,GO:0009607,GO:0009615,GO:0009616,GO:0009628,GO:…	-0.715099	0.00650432
Contig114.45	DAGKa	lipid metabolism.Phospholipid synthesis.diacylglycerol kinase	Cre07.g312400.t1.1	Diacylglycerol kinase	K00901	GO:0003674,GO:0005488,GO:0005509,GO:0005575,GO:0016020,GO:0043167,GO:0043169,GO:0046872	-0.718379	0.000612833
Contig7.186	4'-phosphopantetheinyl transferase superfamily	not assigned.unknown	Cre07.g323750.t1.1		K06133		-0.718991	0.008266
Contig37.94	floral homeotic protein APETALA	hormone metabolism.ethylene.signal transduction	Cre19.g750947.t1.1		K09284	GO:0000003,GO:0001071,GO:0003002,GO:0003006,GO:0003674,GO:0003700,GO:0005575,GO:0005622,GO:0005623,GO:0005634,GO:0006355,GO:0007275,GO:0007389,GO:0008150,GO:0009653,GO:0009791,GO:0009886,GO:0009887,GO:0009888,GO:0009889,GO:0009908,GO:0010073,GO:0010092,GO:0010093,GO:0010154,GO:0010468,GO:0010556,GO:0019219,GO:0019222,GO:0022414,GO:0031323,GO:0031326,GO:0032501,GO:0032502,GO:0035670,GO:0043226,GO:…	-0.720769	0.0013939
Contig6.87		not assigned.unknown					-0.721443	4.00206e-07
Contig10.36	pleckstrin homology domain-containing family A member 8-like	lipid metabolism.lipid transfer proteins etc	Cre12.g519450.t1.1			GO:0005575,GO:0005622,GO:0005623,GO:0005737,GO:0005829,GO:0005886,GO:0016020,GO:0044424,GO:0044444,GO:0044464,GO:0071944	-0.721458	0.00884914
Contig10.30		not assigned.unknown					-0.722356	0.00490639
Contig1.64	Alpha-glucosidase	misc.gluco-, galacto- and mannosidases.alpha-galactosidase	Cre03.g194700.t1.1	Alpha glucosidase	K01187,K15925	GO:0000272,GO:0003674,GO:0003824,GO:0004553,GO:0005575,GO:0005576,GO:0005618,GO:0005622,GO:0005623,GO:0005737,GO:0005911,GO:0005975,GO:0005976,GO:0006073,GO:0008150,GO:0008152,GO:0009044,GO:0009056,GO:0009057,GO:0009505,GO:0009506,GO:0009507,GO:0009536,GO:0009987,GO:0010035,GO:0010038,GO:0010383,GO:0010410,GO:0010411,GO:0016052,GO:0016787,GO:0016798,GO:0030054,GO:0030312,GO:0042221,GO:0043170,GO:…	-0.723098	0.000221514
Contig1.1	Heme binding protein 2	not assigned.unknown	Cre06.g299700.t1.2	SOUL heme-binding protein		GO:0005575,GO:0005622,GO:0005623,GO:0005737,GO:0005739,GO:0043226,GO:0043227,GO:0043229,GO:0043231,GO:0044424,GO:0044444,GO:0044464	-0.724532	0.00430202
Contig82.42		not assigned.unknown					-0.724887	0.00364624
Contig28.56	short chain dehydrogenase	lipid metabolism.FA synthesis and FA elongation.ACP oxoacyl reductase	Cre12.g495850.t1.2				-0.725776	1.69604e-05
Contig49.53	Nuclear protein Es2	not assigned.unknown	Cre11.g482050.t1.2	Similar to Flagellar Associated Protein FAP208	K13118		-0.726459	0.00119398
Contig53.54	malate synthase	gluconeogenesis / glyoxylate cycle.malate synthase	Cre03.g144807.t1.1	Malate synthase	K01638	GO:0003674,GO:0003824,GO:0004474,GO:0005575,GO:0005622,GO:0005623,GO:0005737,GO:0005777,GO:0008150,GO:0008152,GO:0009514,GO:0016740,GO:0016746,GO:0042579,GO:0043226,GO:0043227,GO:0043229,GO:0043231,GO:0044424,GO:0044444,GO:0044464,GO:0046912	-0.726538	6.4657e-08
Contig91.34	Lipase (class 3)	lipid metabolism.lipid degradation.lipases	Cre10.g463600.t1.2				-0.727346	0.00205389
Contig124.39	Protein of unknown function (DUF3110)	not assigned.unknown	Cre04.g219851.t1.1				-0.728426	8.66351e-10
Contig2.109	Inherit from virNOG: stAR-related lipid transfer protein 7, mitochondrial-like	lipid metabolism.lipid transfer proteins etc	Cre03.g174850.t1.2				-0.729004	3.50336e-05
Contig83.34	Leucine rich repeat N-terminal domain	signalling.receptor kinases.leucine rich repeat XII	Cre02.g110850.t1.2			GO:0003002,GO:0003674,GO:0003824,GO:0004672,GO:0004674,GO:0004675,GO:0004871,GO:0004872,GO:0004888,GO:0005575,GO:0005623,GO:0005886,GO:0006464,GO:0006468,GO:0006793,GO:0006796,GO:0006810,GO:0007154,GO:0007165,GO:0007166,GO:0007167,GO:0007178,GO:0007275,GO:0007389,GO:0008150,GO:0008152,GO:0009719,GO:0009725,GO:0009733,GO:0009734,GO:0009741,GO:0009742,GO:0009755,GO:0009987,GO:0010033,GO:0010051,GO:…	-0.729978	0.000552097
Contig30.39	short chain dehydrogenase	lipid metabolism.FA synthesis and FA elongation.ACP oxoacyl reductase	Cre03.g213313.t1.1		K00059		-0.730289	0.000114628
Contig66.74	0	not assigned.unknown	Cre12.g529000.t1.2				-0.730906	0.00416083
Contig38.10	Heat Shock Protein	protein.folding.chaperones and co-chaperones.small HSPs.chaperones	Cre07.g318800.t1.2	Heat shock protein 22A	K13993	GO:0005575,GO:0005622,GO:0005623,GO:0005737,GO:0009507,GO:0009536,GO:0043226,GO:0043227,GO:0043229,GO:0043231,GO:0044424,GO:0044444,GO:0044464	-0.733393	9.87575e-05
Contig107.41	DNA ligase	DNA.synthesis/chromatin structure	Cre10.g433550.t1.1		K10777	GO:0000726,GO:0003674,GO:0003824,GO:0003909,GO:0003910,GO:0005575,GO:0005576,GO:0005622,GO:0005623,GO:0005634,GO:0005694,GO:0005911,GO:0006139,GO:0006259,GO:0006260,GO:0006261,GO:0006266,GO:0006271,GO:0006273,GO:0006281,GO:0006289,GO:0006302,GO:0006303,GO:0006725,GO:0006807,GO:0006950,GO:0006974,GO:0008150,GO:0008152,GO:0009058,GO:0009059,GO:0009314,GO:0009506,GO:0009628,GO:0009987,GO:0010165,GO:…	-0.733741	0.00317643
Contig7.75	protein kinase kinase kinase	signalling.receptor kinases.misc	Cre16.g675150.t1.1				-0.734286	0.000820316
Contig42.86	PAP2 superfamily	misc.acid and other phosphatases	Cre06.g295250.t1.1		K07252		-0.734544	0.00912689
Contig33.48		not assigned.unknown					-0.734554	0.00782433
Contig2.176	Acyl-CoA thioesterase	not assigned.unknown	Cre03.g148450.t1.1		K01067,K12417,K17360,K17361	GO:0000166,GO:0001882,GO:0001883,GO:0003674,GO:0003824,GO:0003986,GO:0005488,GO:0005524,GO:0005575,GO:0005622,GO:0005623,GO:0005737,GO:0005829,GO:0006082,GO:0006084,GO:0006629,GO:0006631,GO:0006637,GO:0006732,GO:0006793,GO:0006950,GO:0007154,GO:0007165,GO:0008150,GO:0008152,GO:0009266,GO:0009409,GO:0009628,GO:0009987,GO:0016289,GO:0016787,GO:0016788,GO:0016790,GO:0017076,GO:0019752,GO:0023052,GO:…	-0.734658	0.00509832
Contig95.39	serine threonine-protein kinase	signalling.in sugar and nutrient physiology	Cre13.g570250.t1.1				-0.735715	0.00356675
Contig45.54	potassium channel tetramerisation domain containing	transport.potassium	Cre13.g585250.t1.1				-0.73704	0.000267676
Contig16.28	UBCc	not assigned.unknown	Cre06.g297650.t3.1		K10582		-0.737134	0.00689373
Contig2.17		not assigned.unknown	Cre03.g173750.t1.1				-0.739497	0.00128497
Contig139.28	Acid phosphatase 5, tartrate resistant	misc.acid and other phosphatases	Cre06.g259650.t1.2		K01078,K14379		-0.739936	0.000143987
Contig76.34	0	not assigned.unknown					-0.742505	0.00307831
Contig146.29	Pfam:DUF151	not assigned.unknown	Cre16.g688302.t1.1		K08999		-0.743256	7.83003e-10
Contig37.103	E3 ubiquitin-protein ligase	RNA.regulation of transcription.Chromatin Remodeling Factors	Cre13.g603400.t1.1		K15505,K15710		-0.745726	4.5395e-05
Contig7.135	CBS domain	not assigned.unknown	Cre02.g112600.t1.2				-0.745773	4.90953e-05
Contig15.127	Ammonium transporter Rh type	transport.ammonium	Cre06.g284150.t1.1	Rh protein	K06580	GO:0000331,GO:0003674,GO:0005215,GO:0005488,GO:0005515,GO:0005575,GO:0005622,GO:0005623,GO:0005737,GO:0005773,GO:0005856,GO:0005886,GO:0005887,GO:0006810,GO:0006811,GO:0006812,GO:0006814,GO:0006820,GO:0006873,GO:0006885,GO:0008092,GO:0008150,GO:0008152,GO:0008324,GO:0008509,GO:0008519,GO:0009888,GO:0009987,GO:0012506,GO:0014731,GO:0015075,GO:0015101,GO:0015669,GO:0015670,GO:0015672,GO:0015695,GO:…	-0.750755	5.56328e-07
Contig157.18	E3 ubiquitin-protein ligase	not assigned.unknown	Cre07.g350900.t1.1			GO:0003674,GO:0003824,GO:0004842,GO:0006464,GO:0006950,GO:0006952,GO:0008150,GO:0008152,GO:0009607,GO:0009617,GO:0009987,GO:0016567,GO:0016874,GO:0016879,GO:0016881,GO:0019538,GO:0019787,GO:0032446,GO:0036211,GO:0042742,GO:0043170,GO:0043412,GO:0044237,GO:0044238,GO:0044260,GO:0044267,GO:0050896,GO:0051704,GO:0051707,GO:0051865,GO:0070647,GO:0071704	-0.750848	0.000342893
Contig105.11	zinc finger CCCH domain-containing protein	RNA.regulation of transcription.C3H zinc finger family	Cre03.g146267.t1.1				-0.75195	0.000754893
Contig64.31		not assigned.unknown					-0.752615	5.81819e-05
Contig33.68	Rna-binding protein	PS.lightreaction.photosystem II.LHC biogenesis	Cre06.g268600.t1.2	Nucleic acid binding protein	K03258	GO:0003674,GO:0003676,GO:0003723,GO:0003729,GO:0005488,GO:0097159,GO:1901363	-0.752915	7.03201e-08
Contig6.88		not assigned.unknown	Cre16.g652350.t1.2	Flagellar Associated Protein			-0.755991	1.21464e-10
Contig125.20	Glycosyl hydrolases family 38 C-terminal domain	misc.gluco-, galacto- and mannosidases.alpha-mannosidase	Cre10.g437829.t1.2		K01191	GO:0005575,GO:0005576,GO:0005618,GO:0005622,GO:0005623,GO:0005737,GO:0005773,GO:0005774,GO:0009505,GO:0016020,GO:0030312,GO:0031090,GO:0043226,GO:0043227,GO:0043229,GO:0043231,GO:0044422,GO:0044424,GO:0044437,GO:0044444,GO:0044446,GO:0044464,GO:0048046,GO:0071944	-0.756626	0.00173319
Contig36.63	alanine--glyoxylate aminotransferase 2-like	amino acid metabolism.synthesis.central amino acid metabolism.alanine.alanine-glyoxylate aminotransferase	Cre16.g650650.t1.1	Alanine-glyoxylate aminotransferase	K14286	GO:0007275,GO:0008150,GO:0009790,GO:0009792,GO:0032501,GO:0032502,GO:0044699,GO:0044707,GO:0044767,GO:0048856	-0.758775	0.000898844
Contig2.228		not assigned.unknown	Cre01.g037300.t1.2				-0.759789	3.60979e-07
Contig141.17	cathepsin	signalling.receptor kinases.leucine rich repeat XI	Cre06.g309951.t1.1		K01365,K01368,K16290,K16292	GO:0003674,GO:0003824,GO:0004175,GO:0004197,GO:0008150,GO:0008152,GO:0008233,GO:0008234,GO:0016787,GO:0070011	-0.76057	5.89922e-07
Contig113.16	ec 2.4.1.17	not assigned.unknown	Cre07.g322884.t2.1		K00699	GO:0003674,GO:0003824,GO:0008150,GO:0008152,GO:0008194,GO:0015020,GO:0016740,GO:0016757,GO:0016758	-0.761203	0.000669367
Contig205.10	peptidase S8 and S53, subtilisin, kexin, sedolisin	not assigned.unknown			K14645	GO:0003674,GO:0003824,GO:0004175,GO:0004252,GO:0006508,GO:0008150,GO:0008152,GO:0008233,GO:0008236,GO:0016787,GO:0017171,GO:0019538,GO:0043170,GO:0044238,GO:0070011,GO:0071704	-0.761987	3.91053e-09
Contig14.78	Inherit from virNOG: stAR-related lipid transfer protein 7, mitochondrial-like	lipid metabolism.lipid transfer proteins etc	Cre03.g174850.t1.2				-0.763267	8.75592e-14
Contig145.38	Glutaredoxin	redox.glutaredoxins	Cre13.g584200.t1.2		K03676	GO:0003674,GO:0003824,GO:0004362,GO:0005575,GO:0005622,GO:0005623,GO:0005737,GO:0008150,GO:0008152,GO:0009058,GO:0009507,GO:0009536,GO:0015036,GO:0015037,GO:0015038,GO:0016043,GO:0016209,GO:0016226,GO:0016491,GO:0016651,GO:0016667,GO:0016668,GO:0022607,GO:0031163,GO:0043226,GO:0043227,GO:0043229,GO:0043231,GO:0044085,GO:0044424,GO:0044444,GO:0044464,GO:0044710,GO:0055114,GO:0071840	-0.764978	2.81482e-15
Contig2.110		not assigned.unknown	Cre06.g301500.t1.1				-0.77041	0.00340211
Contig176.5		not assigned.unknown	Cre02.g076466.t1.1				-0.770899	3.61072e-08
Contig4.236	Protein TWIN LOV	protein.postranslational modification	Cre03.g199000.t1.2	Phototropin			-0.770948	0.00374706
Contig60.6	Activator of cell division through the inhibition of FtsZ GTPase activity, therefore promoting FtsZ assembly into bundles of protofilaments necessary for the formation of the division Z ring. It is recruited early at mid-cell but it is not essential for cell division (By similarity)	not assigned.unknown	Cre06.g278255.t1.1		K09888	GO:0005575,GO:0005622,GO:0005623,GO:0005737,GO:0044424,GO:0044464	-0.771298	0.00537586
Contig14.133	Plastid-lipid-Associated Protein	cell.organisation	Cre14.g611450.t1.1	Plastid lipid associated protein		GO:0005575,GO:0005622,GO:0005623,GO:0005634,GO:0005737,GO:0006950,GO:0008150,GO:0009266,GO:0009314,GO:0009409,GO:0009416,GO:0009507,GO:0009526,GO:0009532,GO:0009534,GO:0009535,GO:0009536,GO:0009570,GO:0009579,GO:0009628,GO:0009642,GO:0009644,GO:0009719,GO:0009725,GO:0009737,GO:0009892,GO:0010033,GO:0010109,GO:0010205,GO:0010287,GO:0010319,GO:0016020,GO:0019222,GO:0031323,GO:0031324,GO:0031967,GO:…	-0.771791	0.000758429
Contig2.77		not assigned.unknown					-0.77373	0.00711866
Contig4.24		not assigned.unknown					-0.773907	0.00327858
Contig228.17	ATP-grasp domain	lipid metabolism.FA synthesis and FA elongation.Acetyl CoA Carboxylation.homomeric Enzyme	Cre08.g373050.t1.1		K11262	GO:0000003,GO:0003006,GO:0003674,GO:0003824,GO:0003989,GO:0005575,GO:0005622,GO:0005623,GO:0005737,GO:0005829,GO:0005886,GO:0006082,GO:0006629,GO:0006631,GO:0006633,GO:0007275,GO:0008150,GO:0008152,GO:0008610,GO:0009058,GO:0009653,GO:0009719,GO:0009725,GO:0009735,GO:0009790,GO:0009791,GO:0009793,GO:0009888,GO:0009933,GO:0009987,GO:0010014,GO:0010016,GO:0010033,GO:0010072,GO:0010154,GO:0016020,GO:…	-0.775446	0.000158877
Contig18.20		not assigned.unknown					-0.777963	0.00629043
Contig21.88	Acyl transferase domain	lipid metabolism.FA synthesis and FA elongation.Acetyl CoA Transacylase	Cre02.g088250.t1.2		K00645		-0.778071	0.00788891
Contig12.27	SCP-like extracellular	not assigned.unknown					-0.778981	0.000282775
Contig4.273		not assigned.unknown					-0.783601	0.00701202
Contig99.15	exocyst complex	cell.vesicle transport	Cre01.g003050.t1.2	Component of the Exocyst Complex	K06111	GO:0000003,GO:0000145,GO:0000902,GO:0000904,GO:0003006,GO:0005575,GO:0005622,GO:0005623,GO:0005737,GO:0005829,GO:0005886,GO:0005911,GO:0005938,GO:0007275,GO:0008150,GO:0008152,GO:0009058,GO:0009506,GO:0009653,GO:0009791,GO:0009826,GO:0009846,GO:0009856,GO:0009860,GO:0009932,GO:0009987,GO:0010154,GO:0010191,GO:0010192,GO:0010214,GO:0016020,GO:0016043,GO:0016049,GO:0022414,GO:0030054,GO:0030154,GO:…	-0.784013	0.00646182
Contig40.50		not assigned.unknown					-0.790119	0.000775779
Contig39.86	l-threonine 3-dehydrogenase	cell wall.precursor synthesis.GAE	Cre06.g278143.t1.1	Putative UDP-glucuronate 5'-epimerase	K15789		-0.79492	0.000321058
Contig172.18	KR domain	misc.short chain dehydrogenase/reductase (SDR)	Cre07.g315750.t1.2		K00046		-0.795934	0.000687042
Contig7.145	Domain of Unknown Function (DUF1086)	DNA.unspecified	Cre08.g377200.t1.1		K11643,K14436		-0.795961	3.10603e-06
Contig98.37	Inherit from COG: Histidine kinase	not assigned.unknown	Cre10.g429750.t1.1				-0.797443	7.59288e-05
Contig6.125		not assigned.unknown	Cre03.g144364.t1.1				-0.800532	9.84682e-05
Contig156.11		not assigned.unknown					-0.802086	0.00509145
Contig12.152	Potassium large conductance calcium-activated channel, subfamily M, alpha member 1	not assigned.unknown	Cre13.g603750.t1.1			GO:0003674,GO:0005215,GO:0005216,GO:0005227,GO:0005244,GO:0005249,GO:0005261,GO:0005267,GO:0005575,GO:0005623,GO:0005886,GO:0005887,GO:0006810,GO:0006811,GO:0006812,GO:0006813,GO:0008076,GO:0008150,GO:0008324,GO:0009987,GO:0015075,GO:0015077,GO:0015079,GO:0015267,GO:0015269,GO:0015672,GO:0016020,GO:0016021,GO:0022803,GO:0022832,GO:0022836,GO:0022838,GO:0022839,GO:0022843,GO:0022857,GO:0022890,GO:…	-0.802528	1.73771e-05
Contig21.75	zeaxanthin epoxidase	hormone metabolism.abscisic acid.synthesis-degradation.synthesis.zeaxanthin epoxidase	Cre02.g082550.t1.2	Zeaxanthin epoxidase	K09838	GO:0003674,GO:0003824,GO:0004497,GO:0005575,GO:0005622,GO:0005623,GO:0005737,GO:0006066,GO:0006082,GO:0006629,GO:0006714,GO:0006720,GO:0006721,GO:0006950,GO:0007154,GO:0007165,GO:0008150,GO:0008152,GO:0008299,GO:0008610,GO:0009058,GO:0009266,GO:0009314,GO:0009408,GO:0009414,GO:0009415,GO:0009416,GO:0009507,GO:0009526,GO:0009534,GO:0009535,GO:0009536,GO:0009540,GO:0009579,GO:0009628,GO:0009639,GO:…	-0.803039	0.00290516
Contig1.127	Inherit from KOG: zinc finger, C2HC-type containing	not assigned.unknown	Cre03.g185950.t1.1				-0.803494	0.000160119
Contig1.560		not assigned.unknown	Cre12.g549100.t3.1				-0.80487	0.00695722
Contig212.1	whole genome shotgun sequence	not assigned.unknown	Cre05.g238260.t1.1				-0.810512	0.0033804
Contig1.288	Zinc finger, C3HC4 type (RING finger)	not assigned.unknown	Cre17.g719200.t1.2	Transcription factor, zygote-specific			-0.811464	0.00687688
Contig13.93	heavy chain	cell.motility.eukaryotes.axonemal dyneins.inner arm.monomeric species	Cre02.g107350.t1.1	Dynein heavy chain 4, novel minor type dynein (monomeric)	K10408		-0.812228	2.32663e-08
Contig34.43		not assigned.unknown					-0.814219	0.0080095
Contig56.26		not assigned.unknown					-0.816068	6.64697e-05
Contig22.94	Abhydrolase domain containing	not assigned.unknown	Cre03.g194650.t1.1		K07019,K13696	GO:0005575,GO:0005622,GO:0005623,GO:0005737,GO:0016023,GO:0030139,GO:0031410,GO:0031982,GO:0031988,GO:0043226,GO:0043227,GO:0043229,GO:0043231,GO:0044424,GO:0044444,GO:0044464,GO:0045335	-0.817392	4.43048e-05
Contig26.58		not assigned.unknown					-0.819266	2.3846e-07
Contig9.158	reductase	protein.postranslational modification	Cre01.g042050.t1.2		K07305		-0.819613	2.17561e-07
Contig214.6	Inherit from COG: Histidine kinase	cell.motility.eukaryotes.flagellar associated proteins	Cre17.g708000.t1.1	Flagellar Associated Protein, membrane-associated			-0.820808	2.58818e-06
Contig8.34	ankyrin repeat domain 44	not assigned.unknown	Cre02.g114900.t1.1	Predicted protein with ankyrin repeats	K15503		-0.820853	0.00047226
Contig32.123		not assigned.unknown					-0.823278	0.00121467
Contig47.68		not assigned.unknown	Cre16.g695900.t1.1				-0.823803	0.00219202
Contig90.69	DegT/DnrJ/EryC1/StrS aminotransferase family	signalling.in sugar and nutrient physiology	Cre12.g525650.t1.2	Group II cysteine desulfurase	K11717	GO:0001887,GO:0003674,GO:0003824,GO:0005575,GO:0005622,GO:0005623,GO:0005737,GO:0006464,GO:0006790,GO:0008150,GO:0008152,GO:0009000,GO:0009058,GO:0009507,GO:0009536,GO:0009987,GO:0010035,GO:0010269,GO:0016043,GO:0016226,GO:0016740,GO:0016782,GO:0016783,GO:0016829,GO:0016846,GO:0018282,GO:0018283,GO:0019538,GO:0022607,GO:0031071,GO:0031163,GO:0036211,GO:0042221,GO:0043170,GO:0043226,GO:0043227,GO:…	-0.824058	7.04189e-06
Contig40.99	Pfam:HIM	not assigned.unknown			K19232		-0.824519	0.000157619
Contig121.24		not assigned.unknown					-0.825885	8.81609e-12
Contig134.18		not assigned.unknown	Cre09.g389150.t1.2	Flagellar Associated Protein			-0.827255	0.00631861
Contig40.21		not assigned.unknown					-0.827767	1.90395e-08
Contig19.15	0	not assigned.unknown	Cre04.g227800.t1.1				-0.829656	6.13917e-06
Contig105.14	serine threonine-protein kinase	protein.postranslational modification	Cre03.g169100.t1.1		K08850		-0.830062	0.00256076
Contig15.150	RRM	RNA.RNA binding	Cre07.g330300.t1.2		K14411		-0.830834	2.79482e-05
Contig2.98	Inherit from NOG: Catalyzes the reversible conversion of 3- phosphohydroxypyruvate to phosphoserine and of 3-hydroxy-2-oxo-4- phosphonooxybutanoate to phosphohydroxythreonine (By similarity)	not assigned.unknown	Cre16.g658200.t1.1			GO:0001708,GO:0003002,GO:0005575,GO:0005622,GO:0005623,GO:0005634,GO:0006810,GO:0007275,GO:0007389,GO:0008150,GO:0009790,GO:0009914,GO:0009926,GO:0009987,GO:0010051,GO:0010305,GO:0010817,GO:0019827,GO:0022622,GO:0030154,GO:0032501,GO:0032502,GO:0043226,GO:0043227,GO:0043229,GO:0043231,GO:0044424,GO:0044464,GO:0044699,GO:0044707,GO:0044763,GO:0044765,GO:0044767,GO:0045165,GO:0045595,GO:0045596,GO:…	-0.833249	0.00274604
Contig1.506	alpha beta fold family	not assigned.unknown	Cre10.g451100.t1.1				-0.834275	2.37424e-05
Contig146.30	S_TKc	not assigned.unknown	Cre10.g461150.t1.2				-0.835919	1.50338e-06
Contig3.154	JmjC domain, hydroxylase	RNA.regulation of transcription.JUMONJI family	Cre02.g078700.t1.1		K06709,K11446		-0.837417	0.000168908
Contig8.101	Endonuclease/Exonuclease/phosphatase family	DNA.synthesis/chromatin structure	Cre13.g563550.t1.1		K01099		-0.838338	3.28209e-05
Contig17.6	Flavin_Reduct	not assigned.unknown	Cre07.g327079.t1.2				-0.841949	0.000571782
Contig107.34	LA	RNA.RNA binding	Cre02.g106250.t1.2	La-like RNA-binding protein	K15191		-0.842027	1.09974e-06
Contig14.55	AMP-binding enzyme	lipid metabolism.FA synthesis and FA elongation.acyl coa ligase	Cre17.g726700.t1.1			GO:0005575,GO:0005622,GO:0005623,GO:0005737,GO:0005777,GO:0042579,GO:0043226,GO:0043227,GO:0043229,GO:0043231,GO:0044424,GO:0044444,GO:0044464	-0.843306	1.37763e-05
Contig90.1	CotH protein	not assigned.unknown	Cre02.g113500.t1.2				-0.847309	0.000273716
Contig33.23		not assigned.unknown					-0.851613	0.00435978
Contig98.38	0	cell.motility.eukaryotes.flagellar associated proteins	Cre17.g708000.t1.1	Flagellar Associated Protein, membrane-associated			-0.855462	0.00185573
Contig89.34		not assigned.unknown					-0.855998	0.001763
Contig302.6	Myeloid leukemia factor	not assigned.unknown	Cre10.g419000.t1.2		K15622	GO:0002244,GO:0002318,GO:0002376,GO:0002520,GO:0003674,GO:0003676,GO:0003677,GO:0005488,GO:0005515,GO:0005575,GO:0005622,GO:0005623,GO:0005634,GO:0005737,GO:0006139,GO:0006351,GO:0006725,GO:0006807,GO:0006950,GO:0006952,GO:0007049,GO:0007050,GO:0007275,GO:0008150,GO:0008152,GO:0009058,GO:0009059,GO:0009987,GO:0010467,GO:0016070,GO:0018130,GO:0019438,GO:0019904,GO:0022402,GO:0030097,GO:0030154,GO:…	-0.85679	0.00112439
Contig27.118		not assigned.unknown					-0.859084	0.000223081
Contig23.73	Biopterin-dependent aromatic amino acid hydroxylase	not assigned.unknown	Cre01.g029250.t1.2	Aromatic amino acid hydroxylase-related protein			-0.86245	1.61711e-06
Contig38.18		protein.folding.chaperones and co-chaperones.small HSPs.chaperones	Cre07.g318800.t1.2	Heat shock protein 22A			-0.863138	0.000141257
Contig152.35		not assigned.unknown					-0.86368	0.00024606
Contig14.70	protein kinase kinase kinase	protein.postranslational modification	Cre06.g310100.t1.2				-0.865466	0.00252901
Contig116.22		not assigned.unknown	Cre12.g510500.t1.1				-0.866287	1.71143e-06
Contig29.42		not assigned.unknown					-0.867915	6.68997e-10
Contig204.28	histone deacetylase	RNA.regulation of transcription.HDA	Cre03.g160000.t2.1		K11407	GO:0005575,GO:0005622,GO:0005623,GO:0005634,GO:0006325,GO:0006338,GO:0006996,GO:0008150,GO:0009987,GO:0016043,GO:0016568,GO:0030856,GO:0043226,GO:0043227,GO:0043229,GO:0043231,GO:0044424,GO:0044464,GO:0044699,GO:0044763,GO:0045595,GO:0045604,GO:0045682,GO:0050789,GO:0050793,GO:0050794,GO:0051239,GO:0051276,GO:0065007,GO:0071840,GO:2000026	-0.868936	8.56764e-05
Contig87.31	0	cell.motility.eukaryotes.flagellar associated proteins	Cre17.g708000.t1.1	Flagellar Associated Protein, membrane-associated			-0.871327	4.91545e-08
Contig59.53		not assigned.unknown					-0.877776	0.0057132
Contig83.51	heavy chain	not assigned.unknown	Cre01.g021950.t1.1		K10408,K10413,K10414	GO:0000166,GO:0000226,GO:0001882,GO:0001883,GO:0003674,GO:0003774,GO:0003824,GO:0005488,GO:0005515,GO:0005524,GO:0005575,GO:0005622,GO:0005623,GO:0005737,GO:0005813,GO:0005815,GO:0005856,GO:0005858,GO:0005868,GO:0005875,GO:0005929,GO:0005930,GO:0005932,GO:0005938,GO:0006139,GO:0006152,GO:0006163,GO:0006195,GO:0006200,GO:0006725,GO:0006753,GO:0006793,GO:0006796,GO:0006807,GO:0006996,GO:0007010,GO:…	-0.879419	0.00133377
Contig60.5	Inherit from NOG: Leucine rich repeat family protein	not assigned.unknown	Cre08.g382250.t1.2				-0.880906	0.000579838
Contig181.2		not assigned.unknown	Cre09.g399513.t1.1				-0.881177	0.000675378
Contig84.58	Phosphatidylinositol 3- and 4-kinase	protein.degradation.ubiquitin	Cre02.g100300.t1.1			GO:0003674,GO:0003824,GO:0004430,GO:0005575,GO:0005622,GO:0005623,GO:0005737,GO:0005777,GO:0005829,GO:0006629,GO:0006644,GO:0006650,GO:0006793,GO:0006796,GO:0008150,GO:0008152,GO:0009987,GO:0016301,GO:0016310,GO:0016740,GO:0016772,GO:0016773,GO:0019637,GO:0030258,GO:0042579,GO:0043226,GO:0043227,GO:0043229,GO:0043231,GO:0044237,GO:0044238,GO:0044255,GO:0044424,GO:0044444,GO:0044464,GO:0044710,GO:…	-0.881356	9.72641e-06
Contig86.73		not assigned.unknown					-0.882208	0.00571846
Contig21.42		not assigned.unknown					-0.883888	0.000374127
Contig149.9		not assigned.unknown	Cre03.g196500.t1.1				-0.88477	5.98736e-05
Contig28.85	exostosin family	misc.UDP glucosyl and glucoronyl transferases	Cre10.g430250.t1.2	Exostosin-like glycosyltransferase		GO:0000139,GO:0000271,GO:0003674,GO:0003824,GO:0005575,GO:0005622,GO:0005623,GO:0005737,GO:0005768,GO:0005794,GO:0005802,GO:0005975,GO:0005976,GO:0008150,GO:0008152,GO:0008194,GO:0009058,GO:0009059,GO:0009832,GO:0009834,GO:0009987,GO:0010383,GO:0010410,GO:0010413,GO:0010417,GO:0012505,GO:0015020,GO:0016020,GO:0016051,GO:0016740,GO:0016757,GO:0016758,GO:0031090,GO:0033692,GO:0034637,GO:0034645,GO:…	-0.888488	0.00107126
Contig30.97		not assigned.unknown					-0.889448	0.000291065
Contig5.74	outer membrane autotransporter	not assigned.unknown					-0.88969	7.04013e-05
Contig152.36	nicotinamide nucleotide adenylyltransferase 1	not assigned.unknown	Cre14.g626950.t1.1		K06210	GO:0000309,GO:0003674,GO:0003824,GO:0004515,GO:0005575,GO:0005622,GO:0005623,GO:0005634,GO:0005654,GO:0006139,GO:0006725,GO:0006732,GO:0006733,GO:0006753,GO:0006766,GO:0006767,GO:0006793,GO:0006796,GO:0006807,GO:0008150,GO:0008152,GO:0009058,GO:0009108,GO:0009117,GO:0009165,GO:0009435,GO:0009987,GO:0016740,GO:0016772,GO:0016779,GO:0018130,GO:0019359,GO:0019362,GO:0019363,GO:0019438,GO:0019637,GO:…	-0.890178	0.000363259
Contig20.112		protein.folding.chaperones and co-chaperones.small HSPs.chaperones	Cre07.g318800.t1.2	Heat shock protein 22A			-0.892454	0.00546735
Contig143.20		not assigned.unknown					-0.892745	1.67837e-06
Contig122.16		not assigned.unknown					-0.892829	0.00840475
Contig1.238	Mannan endo-1,4-beta-mannosidase	cell wall.degradation.mannan-xylose-arabinose-fucose	Cre02.g098000.t1.2		K19355	GO:0005575,GO:0005576	-0.893404	0.000520871
Contig4.1	serine threonine-protein kinase	protein.postranslational modification	Cre10.g443300.t1.2	NimA-related protein kinase	K08857		-0.893859	0.00571254
Contig101.3	Transcription factor	not assigned.unknown	Cre01.g009650.t1.2	Basal body protein and putative AP2 domain transcription factor	K09284,K09285	GO:0005575,GO:0005622,GO:0005623,GO:0005634,GO:0043226,GO:0043227,GO:0043229,GO:0043231,GO:0044424,GO:0044464	-0.893916	0.00116747
Contig155.13	Domain of unknown function (DUF3411)	not assigned.unknown	Cre03.g177350.t1.1			GO:0005575,GO:0005622,GO:0005623,GO:0005737,GO:0005739,GO:0009507,GO:0009526,GO:0009528,GO:0009536,GO:0009706,GO:0009941,GO:0016020,GO:0019866,GO:0031090,GO:0031967,GO:0031969,GO:0031975,GO:0042170,GO:0043226,GO:0043227,GO:0043229,GO:0043231,GO:0044422,GO:0044424,GO:0044434,GO:0044435,GO:0044444,GO:0044446,GO:0044464	-0.89802	8.8083e-06
Contig56.7		not assigned.unknown					-0.899544	4.75684e-11
Contig19.65	DUF862	not assigned.unknown	Cre02.g074600.t1.1	Predicted protein			-0.899607	0.00382258
Contig36.62		not assigned.unknown					-0.9008	0.000968423
Contig22.132	chromosome 6 open reading frame 211	not assigned.unknown	Cre03.g154700.t1.1				-0.902075	0.000374127
Contig6.79	resistance	not assigned.unknown					-0.902638	0.00118537
Contig8.156		RNA.regulation of transcription.bZIP transcription factor family	Cre05.g238250.t1.2				-0.905383	6.85657e-05
Contig65.22	Potassium inwardly-rectifying channel, subfamily J, member	not assigned.unknown	Cre06.g311650.t1.1	Inwardly-rectifying potassium channel	K04995,K04996,K04997,K04998,K04999,K05000,K05001,K05002,K05003,K05004,K05005,K05006,K05007,K05008,K05009,K05330,K19468	GO:0000166,GO:0000902,GO:0001504,GO:0001505,GO:0001508,GO:0001655,GO:0001822,GO:0001882,GO:0001883,GO:0001894,GO:0001965,GO:0002237,GO:0002252,GO:0002376,GO:0002791,GO:0002792,GO:0003008,GO:0003012,GO:0003013,GO:0003014,GO:0003018,GO:0003096,GO:0003674,GO:0005215,GO:0005216,GO:0005242,GO:0005244,GO:0005249,GO:0005261,GO:0005267,GO:0005488,GO:0005515,GO:0005524,GO:0005575,GO:0005622,GO:0005623,GO:…	-0.90775	0.00427613
Contig188.7		not assigned.unknown	Cre07.g318050.t1.2				-0.909317	2.33195e-07
Contig245.1	Inward rectifier potassium channel	not assigned.unknown	Cre01.g035800.t1.2	Inwardly-rectifying potassium channel		GO:0005575,GO:0016020	-0.910293	0.00251066
Contig39.85		not assigned.unknown					-0.913838	8.42726e-08
Contig14.138	Mov10, Moloney leukemia virus 10, homolog (mouse)	RNA.processing.RNA helicase	Cre12.g542450.t1.2		K13983,K18422	GO:0000932,GO:0005575,GO:0005622,GO:0005623,GO:0005737,GO:0005829,GO:0006139,GO:0006379,GO:0006396,GO:0006397,GO:0006725,GO:0006807,GO:0007154,GO:0007165,GO:0007166,GO:0007219,GO:0008150,GO:0008152,GO:0009892,GO:0009987,GO:0010467,GO:0010468,GO:0010605,GO:0010608,GO:0010629,GO:0016070,GO:0016071,GO:0016441,GO:0016458,GO:0019222,GO:0023052,GO:0030529,GO:0031047,GO:0032991,GO:0034641,GO:0035194,GO:…	-0.914371	0.00439886
Contig142.15	SCAMP family	transport.misc	Cre02.g089900.t1.2		K19995	GO:0005575,GO:0005622,GO:0005623,GO:0005737,GO:0005768,GO:0005769,GO:0005794,GO:0005802,GO:0005886,GO:0006810,GO:0006897,GO:0006898,GO:0008150,GO:0012505,GO:0012506,GO:0016020,GO:0016023,GO:0016192,GO:0030133,GO:0030658,GO:0030659,GO:0031090,GO:0031410,GO:0031982,GO:0031988,GO:0043226,GO:0043227,GO:0043229,GO:0043231,GO:0044422,GO:0044424,GO:0044433,GO:0044444,GO:0044446,GO:0044464,GO:0051179,GO:…	-0.915398	0.00218429
Contig16.54	Lipase 3 N-terminal region	lipid metabolism.lipid degradation.lipases.triacylglycerol lipase	Cre03.g144524.t1.1				-0.918098	0.000927297
Contig64.71	ADP-ribosylation factor-like 2 binding protein	not assigned.unknown	Cre19.g751247.t1.1		K16742	GO:0000988,GO:0000989,GO:0001932,GO:0001934,GO:0003674,GO:0003712,GO:0003713,GO:0005083,GO:0005575,GO:0005622,GO:0005623,GO:0005634,GO:0005737,GO:0005739,GO:0005740,GO:0005758,GO:0005813,GO:0005815,GO:0005819,GO:0005856,GO:0007154,GO:0007165,GO:0008104,GO:0008150,GO:0009889,GO:0009893,GO:0009966,GO:0009967,GO:0009987,GO:0010556,GO:0010562,GO:0010604,GO:0010627,GO:0010646,GO:0010647,GO:0010740,GO:…	-0.918505	2.45561e-07
Contig99.9		not assigned.unknown					-0.918825	0.00246407
Contig243.5		not assigned.unknown					-0.919487	0.000174816
Contig132.5	methylcrotonoyl-CoA carboxylase subunit alpha	amino acid metabolism.degradation.branched chain group.leucine	Cre06.g278098.t1.1	Methylcrotonoyl-CoA carboxylase alpha subunit	K01968	GO:0003674,GO:0003824,GO:0004485,GO:0005488,GO:0005575,GO:0005622,GO:0005623,GO:0005737,GO:0005739,GO:0005759,GO:0005829,GO:0005840,GO:0006082,GO:0006520,GO:0006551,GO:0006552,GO:0006807,GO:0008150,GO:0008152,GO:0009056,GO:0009063,GO:0009081,GO:0009083,GO:0009507,GO:0009536,GO:0009987,GO:0016054,GO:0016421,GO:0016874,GO:0016885,GO:0019752,GO:0022626,GO:0030529,GO:0031974,GO:0032991,GO:0043167,GO:…	-0.921569	9.87814e-08
Contig94.36	Rna-binding protein	RNA.RNA binding	Cre12.g560300.t3.1		K12741,K14411		-0.925145	0.00171858
Contig24.109	Required for chromosome condensation and partitioning (By similarity)	not assigned.unknown	Cre07.g352950.t1.1		K03529	GO:0003674,GO:0003824,GO:0005575,GO:0005618,GO:0005622,GO:0005623,GO:0005737,GO:0005829,GO:0005886,GO:0007059,GO:0008150,GO:0008152,GO:0009987,GO:0016020,GO:0030312,GO:0044424,GO:0044444,GO:0044464,GO:0044699,GO:0044763,GO:0071944	-0.927007	0.00505403
Contig214.8		not assigned.unknown					-0.934652	0.000642319
Contig93.8		not assigned.unknown					-0.935304	0.000681145
Contig52.50		not assigned.unknown					-0.936892	3.22436e-06
Contig80.79	Senescence-associated protein	not assigned.unknown	Cre04.g217930.t2.1		K19366	GO:0003008,GO:0005575,GO:0005622,GO:0005623,GO:0005737,GO:0005768,GO:0005769,GO:0005886,GO:0007154,GO:0007267,GO:0007268,GO:0007274,GO:0008150,GO:0008582,GO:0009966,GO:0009968,GO:0009987,GO:0010646,GO:0010648,GO:0016020,GO:0016202,GO:0019226,GO:0023051,GO:0023052,GO:0023057,GO:0030424,GO:0030510,GO:0030514,GO:0032501,GO:0033267,GO:0035637,GO:0040008,GO:0042734,GO:0042995,GO:0043005,GO:0043195,GO:…	-0.938683	0.00600113
Contig12.179	Alpha,alpha-trehalose-phosphate synthase UDP-forming	minor CHO metabolism.trehalose.TPS	Cre16.g686200.t1.1	Trehalose-6-phosphate synthase/phosphatase	K16055	GO:0000003,GO:0003006,GO:0003674,GO:0003824,GO:0003825,GO:0005575,GO:0005618,GO:0005622,GO:0005623,GO:0005737,GO:0005773,GO:0005975,GO:0005984,GO:0005991,GO:0007154,GO:0007165,GO:0007275,GO:0008150,GO:0008152,GO:0008194,GO:0009311,GO:0009743,GO:0009756,GO:0009790,GO:0009791,GO:0009793,GO:0009832,GO:0009987,GO:0010033,GO:0010154,GO:0010182,GO:0016740,GO:0016757,GO:0016758,GO:0022414,GO:0023052,GO:…	-0.940249	0.00456095
Contig1.331	Isocitrate lyase family	gluconeogenesis / glyoxylate cycle.isocitrate lyase	Cre06.g282800.t1.2	Isocitrate lyase	K01637		-0.94359	5.3624e-13
Contig14.90	Protein of unknown function (DUF1399)	not assigned.unknown	Cre05.g244000.t1.1			GO:0005575,GO:0005623,GO:0005886,GO:0016020,GO:0044464,GO:0071944	-0.944713	9.31211e-08
Contig74.1	Ion transport protein	transport.potassium	Cre01.g012700.t1.2			GO:0003674,GO:0005215,GO:0005216,GO:0005244,GO:0005249,GO:0005261,GO:0005267,GO:0005575,GO:0005622,GO:0005623,GO:0005634,GO:0006810,GO:0006811,GO:0006812,GO:0006813,GO:0006950,GO:0008150,GO:0008324,GO:0009266,GO:0009409,GO:0009414,GO:0009415,GO:0009628,GO:0009719,GO:0009725,GO:0009737,GO:0009753,GO:0009987,GO:0010033,GO:0010035,GO:0015075,GO:0015077,GO:0015079,GO:0015267,GO:0015271,GO:0015672,GO:…	-0.946056	0.00319295
Contig111.12	heavy metal	transport.metal	Cre16.g682369.t1.1	Heavy metal transporting ATPase	K17686		-0.94687	0.00257552
Contig84.39	Pyruvate dehydrogenase kinase	signalling.in sugar and nutrient physiology.pyruvate dehydrogenase kinase	Cre06.g278451.t1.1		K00898	GO:0000166,GO:0001882,GO:0001883,GO:0003674,GO:0003824,GO:0004871,GO:0005488,GO:0005524,GO:0005575,GO:0005622,GO:0005623,GO:0005737,GO:0005739,GO:0006464,GO:0006468,GO:0006793,GO:0006796,GO:0007154,GO:0007165,GO:0008150,GO:0008152,GO:0009927,GO:0009987,GO:0016301,GO:0016310,GO:0016740,GO:0016772,GO:0017076,GO:0019538,GO:0023052,GO:0030554,GO:0032549,GO:0032550,GO:0032553,GO:0032555,GO:0032559,GO:…	-0.948966	0.00107102
Contig26.36	Universal stress protein family	not assigned.unknown	Cre12.g542350.t1.2				-0.949611	0.000633298
Contig181.12		not assigned.unknown					-0.955823	6.61876e-11
Contig342.4	CYCc	signalling.receptor kinases.leucine rich repeat XI	Cre06.g269200.t2.1				-0.957472	2.97031e-05
Contig240.10	protein kinase kinase kinase	protein.postranslational modification	Cre16.g675150.t1.1				-0.959239	0.0049921
Contig102.4		not assigned.unknown					-0.964762	0.000315095
Contig207.9	FBOX	not assigned.unknown	Cre07.g347900.t1.1		K10260	GO:0000003,GO:0000151,GO:0000902,GO:0000904,GO:0001666,GO:0001763,GO:0002009,GO:0003006,GO:0003674,GO:0003824,GO:0004842,GO:0005488,GO:0005515,GO:0005575,GO:0005622,GO:0005623,GO:0005737,GO:0006139,GO:0006259,GO:0006260,GO:0006261,GO:0006464,GO:0006508,GO:0006511,GO:0006725,GO:0006807,GO:0006928,GO:0006935,GO:0006950,GO:0007049,GO:0007088,GO:0007096,GO:0007275,GO:0007346,GO:0007399,GO:0007409,GO:…	-0.964784	1.01656e-07
Contig17.151		not assigned.unknown	Cre15.g640850.t1.1				-0.965161	1.06772e-05
Contig17.109		not assigned.unknown	Cre03.g155250.t1.2				-0.965199	4.03665e-05
Contig8.191	UPF0414 transmembrane protein	not assigned.unknown	Cre16.g678150.t1.2				-0.965888	0.000713955
Contig57.92		not assigned.unknown					-0.967362	0.00943566
Contig15.98	5'-AMP-activated protein kinase beta subunit, interation domain	signalling.in sugar and nutrient physiology	Cre10.g457500.t1.1		K07199	GO:0007154,GO:0008150,GO:0009605,GO:0009987,GO:0009991,GO:0031667,GO:0031668,GO:0031669,GO:0043562,GO:0044699,GO:0044763,GO:0050896,GO:0051716,GO:0071496	-0.967812	7.50417e-07
Contig80.12	0	not assigned.unknown					-0.970791	0.00724518
Contig17.44	Inherit from KOG: B double prime 1, subunit of RNA polymerase III transcription initiation factor IIIB	not assigned.unknown			K15198		-0.972065	1.61579e-05
Contig215.3		not assigned.unknown	Cre07.g321550.t1.2				-0.972111	1.61919e-09
Contig13.166		not assigned.unknown					-0.981573	4.24199e-07
Contig63.86	ABC transporter B family member	transport.ABC transporters and multidrug resistance systems	Cre16.g669525.t1.1		K05657	GO:0003674,GO:0003824,GO:0005215,GO:0005575,GO:0005622,GO:0005623,GO:0005737,GO:0005886,GO:0006139,GO:0006152,GO:0006163,GO:0006195,GO:0006200,GO:0006725,GO:0006753,GO:0006793,GO:0006796,GO:0006807,GO:0006810,GO:0006857,GO:0008150,GO:0008152,GO:0009056,GO:0009116,GO:0009117,GO:0009119,GO:0009123,GO:0009125,GO:0009126,GO:0009128,GO:0009141,GO:0009143,GO:0009144,GO:0009146,GO:0009150,GO:0009154,GO:…	-0.984478	0.000155613
Contig159.8	Domain of unknown function (DUF3336)	not assigned.unknown	Cre17.g699100.t1.1		K14674	GO:0003674,GO:0003824,GO:0004806,GO:0005575,GO:0005622,GO:0005623,GO:0005737,GO:0005811,GO:0006629,GO:0006638,GO:0006639,GO:0006641,GO:0008150,GO:0008152,GO:0009056,GO:0009987,GO:0012511,GO:0016020,GO:0016042,GO:0016298,GO:0016787,GO:0016788,GO:0019433,GO:0043226,GO:0043227,GO:0043229,GO:0043231,GO:0044237,GO:0044238,GO:0044242,GO:0044248,GO:0044255,GO:0044424,GO:0044444,GO:0044464,GO:0044710,GO:…	-0.985339	2.0783e-08
Contig31.1	Heat Shock Protein	stress.abiotic.heat	Cre11.g467644.t1.1	ClpB chaperone, Hsp100 family	K03695	GO:0000302,GO:0005575,GO:0005622,GO:0005623,GO:0005634,GO:0005737,GO:0005829,GO:0006950,GO:0006979,GO:0008150,GO:0008152,GO:0009266,GO:0009314,GO:0009408,GO:0009416,GO:0009507,GO:0009526,GO:0009532,GO:0009536,GO:0009570,GO:0009628,GO:0009642,GO:0009644,GO:0009941,GO:0009987,GO:0010035,GO:0019538,GO:0031967,GO:0031975,GO:0033554,GO:0034605,GO:0042221,GO:0042542,GO:0043170,GO:0043226,GO:0043227,GO:…	-0.985362	2.21976e-06
Contig10.27		not assigned.unknown	Cre10.g437450.t1.2				-0.986453	0.0018268
Contig78.13		not assigned.unknown					-0.987303	6.46663e-14
Contig7.152	0	not assigned.unknown					-0.988642	6.75467e-06
Contig4.230	Mitochondrial carrier protein	transport.metabolite transporters at the mitochondrial membrane	Cre15.g641200.t1.2		K15103		-0.990706	3.08163e-10
Contig12.9	RabGAP TBC protein	signalling.G-proteins	Cre12.g537750.t1.2			GO:0005575,GO:0005622,GO:0005623,GO:0005737,GO:0005739,GO:0043226,GO:0043227,GO:0043229,GO:0043231,GO:0044424,GO:0044444,GO:0044464	-0.993971	1.89883e-06
Contig107.5	Inherit from euNOG: Protein PHLOEM protein 2-LIKE	not assigned.unknown	Cre01.g034800.t1.1				-0.995818	0.00122843
Contig69.73	SAM dependent carboxyl methyltransferase	hormone metabolism.salicylic acid.synthesis-degradation					-0.998788	7.19951e-07
Contig40.10	Zinc finger, C3HC4 type (RING finger)	protein.degradation.ubiquitin.E3.RING	Cre16.g669350.t1.1				-0.999244	0.00309003
Contig79.21		not assigned.unknown					-0.999548	2.49247e-06
Contig1.454		not assigned.unknown	Cre17.g746197.t1.1				-1.00147	6.29708e-07
Contig96.46	long-chain-alcohol O-fatty-acyltransferase	not assigned.unknown	Cre07.g350050.t1.1			GO:0005575,GO:0016020	-1.00151	0.0063442
Contig13.13		not assigned.unknown					-1.00321	1.06669e-05
Contig134.15	0	not assigned.unknown	Cre17.g731500.t1.2				-1.00345	0.00121467
Contig208.14		not assigned.unknown					-1.00645	0.000269816
Contig129.10	0	cell.motility.eukaryotes.flagellar associated proteins	Cre17.g708000.t1.1	Flagellar Associated Protein, membrane-associated			-1.00662	2.91692e-12
Contig4.225	Heat Shock Protein	protein.folding.chaperones and co-chaperones.small HSPs.chaperones	Cre07.g318800.t1.2	Heat shock protein 22A	K13993	GO:0005575,GO:0005622,GO:0005623,GO:0005737,GO:0009507,GO:0009536,GO:0043226,GO:0043227,GO:0043229,GO:0043231,GO:0044424,GO:0044444,GO:0044464	-1.01133	1.71983e-07
Contig6.221		not assigned.unknown					-1.0148	1.13378e-12
Contig54.78	DNA polymerase	DNA.synthesis/chromatin structure	Cre03.g179961.t1.1		K02324	GO:0000109,GO:0000228,GO:0005575,GO:0005622,GO:0005623,GO:0005634,GO:0005657,GO:0005694,GO:0008622,GO:0030894,GO:0031974,GO:0031981,GO:0032991,GO:0032993,GO:0042575,GO:0043226,GO:0043227,GO:0043228,GO:0043229,GO:0043231,GO:0043232,GO:0043233,GO:0043234,GO:0043596,GO:0043601,GO:0044422,GO:0044424,GO:0044427,GO:0044428,GO:0044446,GO:0044454,GO:0044464,GO:0070013	-1.01489	0.00608782
Contig102.18	DEAD/DEAH box helicase	DNA.synthesis/chromatin structure	Cre04.g223850.t1.2	Cytoplasmic DExD/H-box RNA helicase	K12614	GO:0000932,GO:0005575,GO:0005622,GO:0005623,GO:0005737,GO:0008150,GO:0009987,GO:0016032,GO:0019048,GO:0030529,GO:0032991,GO:0035770,GO:0035821,GO:0043226,GO:0043228,GO:0043229,GO:0043232,GO:0044003,GO:0044403,GO:0044419,GO:0044424,GO:0044444,GO:0044464,GO:0044764,GO:0051701,GO:0051704,GO:0051817,GO:0065007,GO:0065008	-1.01755	0.000267676
Contig26.18	KISc	cell.organisation	Cre17.g730950.t1.2	Kinesin motor protein, kinesin-2 (KRP85/95) family	K10394	GO:0005575,GO:0005622,GO:0005623,GO:0005737,GO:0005856,GO:0005929,GO:0006810,GO:0006928,GO:0007017,GO:0007018,GO:0008150,GO:0009987,GO:0010970,GO:0016043,GO:0030030,GO:0030705,GO:0031514,GO:0032838,GO:0035720,GO:0042073,GO:0042995,GO:0043226,GO:0043227,GO:0043228,GO:0043229,GO:0043231,GO:0043232,GO:0044422,GO:0044424,GO:0044441,GO:0044444,GO:0044446,GO:0044463,GO:0044464,GO:0044699,GO:0044763,GO:…	-1.01761	3.15646e-05
Contig42.1		not assigned.unknown					-1.01772	0.00700608
Contig34.83	Kelch motif	not assigned.unknown	Cre05.g238150.t1.2				-1.01973	3.80138e-06
Contig28.12	Cytidylyltransferase family	secondary metabolism.isoprenoids.tocopherol biosynthesis	Cre09.g396250.t1.2	Phosphatidate cytidylyltransferase	K15892,K18678	GO:0003674,GO:0003824,GO:0005575,GO:0005622,GO:0005623,GO:0005737,GO:0006766,GO:0006775,GO:0006793,GO:0006796,GO:0008150,GO:0008152,GO:0009058,GO:0009110,GO:0009507,GO:0009526,GO:0009536,GO:0009941,GO:0009987,GO:0010189,GO:0010276,GO:0016020,GO:0016301,GO:0016310,GO:0016740,GO:0016772,GO:0018130,GO:0031090,GO:0031967,GO:0031969,GO:0031975,GO:0042170,GO:0042360,GO:0042362,GO:0043226,GO:0043227,GO:…	-1.02052	0.000763291
Contig2.103		not assigned.unknown					-1.02079	0.000149094
Contig44.94	calcium-dependent protein kinase	signalling.calcium	Cre07.g348450.t1.1		K13412		-1.0209	2.87932e-11
Contig129.31		not assigned.unknown					-1.02315	4.28437e-06
Contig34.14	Inherit from euNOG: Violaxanthin	secondary metabolism.isoprenoids.carotenoids.violaxanthin de-epoxidase	Cre09.g388060.t1.1	Violaxanthin de-epoxidase-related protein			-1.02351	8.71318e-05
Contig181.16		RNA.regulation of transcription.bHLH,Basic Helix-Loop-Helix family	Cre02.g109683.t1.1				-1.02379	0.00269846
Contig5.35		not assigned.unknown					-1.0246	0.00122923
Contig60.74	Glycosyl hydrolase family 14	major CHO metabolism.degradation.starch.starch cleavage.beta amylase	Cre06.g270350.t1.1	Beta-amylase	K01177	GO:0000023,GO:0000024,GO:0000272,GO:0003674,GO:0003824,GO:0004553,GO:0005575,GO:0005622,GO:0005623,GO:0005737,GO:0005975,GO:0005976,GO:0005982,GO:0005983,GO:0005984,GO:0006073,GO:0006950,GO:0008150,GO:0008152,GO:0009056,GO:0009057,GO:0009058,GO:0009251,GO:0009266,GO:0009311,GO:0009312,GO:0009409,GO:0009507,GO:0009532,GO:0009536,GO:0009570,GO:0009628,GO:0009987,GO:0016051,GO:0016052,GO:0016160,GO:…	-1.02477	8.66972e-05
Contig77.1		not assigned.unknown					-1.03392	3.43737e-07
Contig143.2	ABC1 family	transport.ABC transporters and multidrug resistance systems	Cre02.g105600.t2.1	Eyespot assembly protein, ABC1 kinase family	K08869		-1.03471	1.60369e-05
Contig318.3		not assigned.unknown					-1.04056	4.55567e-11
Contig10.15		not assigned.unknown					-1.04167	7.58069e-13
Contig112.12	ATP-dependent RNA helicase	DNA.unspecified	Cre07.g322300.t1.1		K11273		-1.04369	0.000957437
Contig64.30		not assigned.unknown					-1.05198	2.37001e-05
Contig10.28		not assigned.unknown					-1.05348	0.00631574
Contig114.17	SNF5 / SMARCB1 / INI1	not assigned.unknown			K11648	GO:0005575,GO:0005622,GO:0005623,GO:0005634,GO:0043226,GO:0043227,GO:0043229,GO:0043231,GO:0044424,GO:0044464	-1.06215	0.00151912
Contig4.253		not assigned.unknown					-1.06969	4.50275e-05
Contig47.99		not assigned.unknown					-1.06977	0.00655012
Contig14.91	Protein of unknown function (DUF1399)	not assigned.unknown	Cre13.g565050.t1.1			GO:0005575,GO:0005623,GO:0005886,GO:0016020,GO:0044464,GO:0071944	-1.0706	0.00129292
Contig40.84	U4 u6 small nuclear ribonucleoprotein	signalling.G-proteins	Cre16.g678808.t1.1				-1.07202	7.79548e-05
Contig118.13	stress-related chlorophyll a b binding protein	PS.lightreaction.unspecified	Cre08.g365900.t1.2	Stress-related chlorophyll a/b binding protein 1	K08907		-1.07795	0.00415406
Contig273.4	Lipase (class 3)	lipid metabolism.lipid degradation.lipases.triacylglycerol lipase	Cre05.g248200.t1.1				-1.07958	1.06917e-09
Contig1.87		not assigned.unknown					-1.07999	1.11692e-05
Contig213.1	WD-40 repeat family protein	not assigned.unknown	Cre09.g391875.t2.1			GO:0000151,GO:0005575,GO:0005622,GO:0005623,GO:0031461,GO:0032991,GO:0043234,GO:0044424,GO:0044464,GO:0080008	-1.08074	0.000385687
Contig30.23	0	not assigned.unknown	Cre12.g489900.t1.1	Adenylate/guanylate cyclase			-1.08373	0.00522681
Contig313.1	serine threonine-protein phosphatase 2A	protein.postranslational modification	Cre13.g580650.t1.2		K17605		-1.08997	2.83938e-05
Contig4.274	Pfam:DUF151	not assigned.unknown	Cre16.g688302.t1.1		K08999		-1.09194	1.41704e-16
Contig74.39		not assigned.unknown					-1.09212	0.000560596
Contig13.64	0	not assigned.unknown	Cre06.g262977.t1.2				-1.09223	0.00399584
Contig43.57		not assigned.unknown					-1.09343	0.000561009
Contig104.14		not assigned.unknown					-1.09444	5.68135e-07
Contig53.2		not assigned.unknown					-1.0955	0.00978382
Contig9.67		not assigned.unknown					-1.09703	2.04936e-23
Contig33.50	resistance	not assigned.unknown					-1.09759	0.0075723
Contig46.45	Thioredoxin	redox.thioredoxin	Cre05.g248500.t1.2	Mitochondrial thioredoxin o	K03671	GO:0003674,GO:0003824,GO:0005575,GO:0005622,GO:0005623,GO:0005737,GO:0005739,GO:0005759,GO:0008150,GO:0008152,GO:0016491,GO:0016667,GO:0016671,GO:0031974,GO:0043226,GO:0043227,GO:0043229,GO:0043231,GO:0043233,GO:0044422,GO:0044424,GO:0044429,GO:0044444,GO:0044446,GO:0044464,GO:0044710,GO:0055114,GO:0070013	-1.09764	5.96163e-14
Contig47.3		not assigned.unknown					-1.09854	8.89814e-07
Contig84.40		not assigned.unknown					-1.09927	0.00179375
Contig228.6		not assigned.unknown					-1.10244	2.97031e-05
Contig2.279	Mitochondrial carrier protein	transport.metabolite transporters at the envelope membrane	Cre10.g437350.t1.2	Mitochondrial substrate carrier protein	K14684		-1.10405	1.53776e-08
Contig243.6		not assigned.unknown					-1.10529	6.24473e-07
Contig196.8		not assigned.unknown	Cre02.g105100.t1.2				-1.10627	1.34408e-15
Contig46.69	Universal stress protein	not assigned.unknown	Cre07.g356850.t1.1				-1.10915	1.40742e-10
Contig22.39	CTNS	not assigned.unknown	Cre06.g278191.t1.1				-1.10973	0.000221514
Contig72.64	Inherit from virNOG: protein FLUORESCENT IN BLUE LIGHT	tetrapyrrole synthesis.regulation	Cre10.g460050.t2.1			GO:0005575,GO:0005622,GO:0005623,GO:0005737,GO:0009507,GO:0009526,GO:0009536,GO:0009941,GO:0016020,GO:0031090,GO:0031967,GO:0031969,GO:0031975,GO:0042170,GO:0043226,GO:0043227,GO:0043229,GO:0043231,GO:0044422,GO:0044424,GO:0044434,GO:0044435,GO:0044444,GO:0044446,GO:0044464	-1.1108	1.60399e-09
Contig25.83	FK506 binding protein like	not assigned.unknown	Cre02.g084900.t1.2		K20097	GO:0000413,GO:0003674,GO:0003755,GO:0003824,GO:0005488,GO:0005527,GO:0005528,GO:0005575,GO:0005622,GO:0005623,GO:0005634,GO:0006464,GO:0008144,GO:0008150,GO:0008152,GO:0009314,GO:0009628,GO:0009987,GO:0016020,GO:0016853,GO:0016859,GO:0018193,GO:0018208,GO:0019538,GO:0036211,GO:0043170,GO:0043226,GO:0043227,GO:0043229,GO:0043231,GO:0043412,GO:0044237,GO:0044238,GO:0044260,GO:0044267,GO:0044424,GO:…	-1.11165	0.00821239
Contig156.44	dihydrolipoamide branched chain transacylase E2	amino acid metabolism.degradation.branched chain group.shared	Cre04.g228350.t1.1		K09699	GO:0003674,GO:0003824,GO:0004147,GO:0005575,GO:0005622,GO:0005623,GO:0005737,GO:0005739,GO:0005759,GO:0005856,GO:0005947,GO:0006082,GO:0006091,GO:0006099,GO:0006520,GO:0006807,GO:0006810,GO:0006897,GO:0006909,GO:0007275,GO:0008150,GO:0008152,GO:0009056,GO:0009060,GO:0009063,GO:0009081,GO:0009083,GO:0009295,GO:0009353,GO:0009790,GO:0009792,GO:0009987,GO:0015630,GO:0015980,GO:0016054,GO:0016192,GO:…	-1.11389	4.09619e-16
Contig82.37	Protein of unknown function (DUF1301)	not assigned.unknown	Cre12.g540051.t1.1		K17966	GO:0005575,GO:0005622,GO:0005623,GO:0005737,GO:0005739,GO:0043226,GO:0043227,GO:0043229,GO:0043231,GO:0044424,GO:0044444,GO:0044464	-1.11482	6.99072e-11
Contig55.11		not assigned.unknown					-1.11513	0.000168769
Contig59.26	F-box and leucine-rich repeat protein	not assigned.unknown			K10268		-1.11822	6.33512e-05
Contig36.59	ankyrin 3, node of Ranvier (ankyrin G)	RNA.regulation of transcription.unclassified	Cre05.g245700.t1.1	Predicted protein with ankyrin repeats	K10380	GO:0000003,GO:0000278,GO:0000281,GO:0000323,GO:0000902,GO:0000904,GO:0000910,GO:0001508,GO:0002028,GO:0003008,GO:0003254,GO:0003674,GO:0005198,GO:0005200,GO:0005488,GO:0005515,GO:0005575,GO:0005622,GO:0005623,GO:0005737,GO:0005764,GO:0005773,GO:0005783,GO:0005794,GO:0005829,GO:0005856,GO:0005886,GO:0005911,GO:0006605,GO:0006612,GO:0006810,GO:0006886,GO:0006892,GO:0006893,GO:0006928,GO:0006935,GO:…	-1.11859	5.40018e-07
Contig6.202		not assigned.unknown					-1.13028	4.17942e-08
Contig53.107	Sulfurates the molybdenum cofactor. Sulfation of molybdenum is essential for xanthine dehydrogenase (XDH) and aldehyde oxidase (ADO) enzymes in which molybdenum cofactor is liganded by 1 oxygen and 1 sulfur atom in active form	hormone metabolism.abscisic acid.synthesis-degradation	Cre03.g152000.t1.2	Molybdenum cofactor sulfurase	K15631	GO:0003674,GO:0003824,GO:0006066,GO:0006082,GO:0006464,GO:0006605,GO:0006629,GO:0006714,GO:0006720,GO:0006721,GO:0006810,GO:0006886,GO:0006950,GO:0006952,GO:0006970,GO:0007154,GO:0007165,GO:0008104,GO:0008150,GO:0008152,GO:0008265,GO:0008299,GO:0008610,GO:0009000,GO:0009058,GO:0009266,GO:0009408,GO:0009409,GO:0009607,GO:0009617,GO:0009628,GO:0009651,GO:0009687,GO:0009688,GO:0009719,GO:0009725,GO:…	-1.13382	2.61995e-06
Contig175.21	PP2C_SIG	protein.postranslational modification	Cre03.g211073.t1.1	Phosphoprotein phosphatase 2C	K19704	GO:0000001,GO:0000003,GO:0000173,GO:0000188,GO:0000394,GO:0000746,GO:0000747,GO:0000749,GO:0000750,GO:0001932,GO:0001933,GO:0003674,GO:0003824,GO:0004721,GO:0004722,GO:0005575,GO:0005622,GO:0005623,GO:0005634,GO:0005737,GO:0005829,GO:0006139,GO:0006388,GO:0006396,GO:0006399,GO:0006464,GO:0006469,GO:0006470,GO:0006725,GO:0006793,GO:0006796,GO:0006807,GO:0006950,GO:0006996,GO:0007005,GO:0007154,GO:…	-1.13737	4.44935e-20
Contig38.11		protein.folding.chaperones and co-chaperones.small HSPs.chaperones	Cre07.g318800.t1.2	Heat shock protein 22A			-1.14092	7.25978e-08
Contig2.189	pfkB family carbohydrate kinase	minor CHO metabolism.others	Cre07.g331800.t1.2	Carbohydrate/purine kinase	K02973		-1.14213	0.000990793
Contig55.60		not assigned.unknown					-1.14673	1.2652e-09
Contig17.124	Lipase class 3 family protein	lipid metabolism.lipid degradation.lipases.triacylglycerol lipase	Cre09.g391986.t1.1				-1.14768	2.80191e-05
Contig118.14	pantothenate kinase	Co-factor and vitamine metabolism.pantothenate.pantothenate kinase (PANK)	Cre13.g591400.t1.1		K09680	GO:0003674,GO:0003824,GO:0004594,GO:0005575,GO:0005622,GO:0005623,GO:0005737,GO:0005829,GO:0006793,GO:0006796,GO:0008150,GO:0008152,GO:0009987,GO:0016301,GO:0016310,GO:0016740,GO:0016772,GO:0016773,GO:0044237,GO:0044424,GO:0044444,GO:0044464	-1.15441	6.3531e-05
Contig133.48	Plant-specific domain TIGR01615 family protein	not assigned.unknown	Cre16.g655000.t1.1				-1.15463	1.05052e-13
Contig1.180	2-oxoisovalerate dehydrogenase subunit beta	amino acid metabolism.degradation.branched chain group.shared	Cre06.g311050.t1.2		K00167		-1.15614	5.16907e-10
Contig1.282	DEAD/DEAH box helicase	DNA.synthesis/chromatin structure	Cre17.g719000.t1.2	Exon junction complex component, UAP56 DEAD/DEAH box helicase homolog	K12812,K13182	GO:0005575,GO:0005622,GO:0005623,GO:0005634,GO:0005730,GO:0005911,GO:0008150,GO:0009506,GO:0010035,GO:0010038,GO:0030054,GO:0031974,GO:0031981,GO:0042221,GO:0043226,GO:0043227,GO:0043228,GO:0043229,GO:0043231,GO:0043232,GO:0043233,GO:0044422,GO:0044424,GO:0044428,GO:0044446,GO:0044464,GO:0046686,GO:0050896,GO:0055044,GO:0070013	-1.15682	0.00309272
Contig66.8		RNA.regulation of transcription.bZIP transcription factor family	Cre16.g692250.t1.1				-1.15998	7.00475e-10
Contig39.48	zinc finger CCCH domain-containing protein	RNA.regulation of transcription.C3H zinc finger family	Cre03.g146267.t1.1			GO:0001071,GO:0003674,GO:0003676,GO:0003677,GO:0003700,GO:0003723,GO:0005488,GO:0005575,GO:0005622,GO:0005623,GO:0005737,GO:0006355,GO:0008150,GO:0009889,GO:0010468,GO:0010556,GO:0019219,GO:0019222,GO:0031323,GO:0031326,GO:0044424,GO:0044464,GO:0050789,GO:0050794,GO:0051171,GO:0051252,GO:0060255,GO:0065007,GO:0080090,GO:0097159,GO:1901363,GO:2000112,GO:2001141	-1.16281	2.64231e-10
Contig22.101	prolyl 4-hydroxylase	misc.oxidases - copper, flavone etc	Cre01.g014650.t1.2		K00472		-1.16746	1.96679e-05
Contig74.78	Autophagy protein 16 (ATG16)	protein.degradation.subtilases	Cre05.g242856.t1.1		K17890		-1.17043	8.95936e-08
Contig7.197	Inherit from proNOG: Beta (1-6) glucans synthase	not assigned.unknown			K01210		-1.17172	0.00281862
Contig9.138		not assigned.unknown	Cre16.g657650.t1.2	Flagellar Associated Protein			-1.17624	7.06096e-06
Contig9.172	asparagine-linked glycosylation 11, alpha-1,2-mannosyltransferase homolog (yeast)	not assigned.unknown	Cre01.g058521.t1.1	Glycosyltransferase	K03844	GO:0005575,GO:0016020	-1.18153	0.00278292
Contig89.26		not assigned.unknown					-1.18308	1.84732e-07
Contig81.51	vacuolar protein sorting-associated protein 16	protein.targeting.secretory pathway.vacuole	Cre03.g199311.t1.1	VPS16-like protein		GO:0000325,GO:0005575,GO:0005622,GO:0005623,GO:0005737,GO:0005773,GO:0005774,GO:0006996,GO:0007033,GO:0008150,GO:0009705,GO:0009987,GO:0016020,GO:0016043,GO:0031090,GO:0043226,GO:0043227,GO:0043229,GO:0043231,GO:0044422,GO:0044424,GO:0044437,GO:0044444,GO:0044446,GO:0044464,GO:0044699,GO:0044763,GO:0071840	-1.18422	0.00411632
Contig16.122	resistance	not assigned.unknown					-1.18425	1.05423e-09
Contig1.424	ADP-ribosylation factor GTPase-activating protein	not assigned.unknown	Cre09.g386550.t1.2		K12493	GO:0005575,GO:0005622,GO:0005623,GO:0005737,GO:0005829,GO:0008150,GO:0009719,GO:0009725,GO:0009737,GO:0010033,GO:0033993,GO:0042221,GO:0044424,GO:0044444,GO:0044464,GO:0050896,GO:0097305,GO:1901700	-1.18702	5.50261e-11
Contig30.49		not assigned.unknown	Cre07.g321550.t1.2				-1.18719	4.03665e-05
Contig34.75		not assigned.unknown					-1.18839	0.0027004
Contig4.46	FAD dependent oxidoreductase	not assigned.unknown	Cre07.g346800.t1.2				-1.18933	0.000115699
Contig97.27	Pirin domain protein	not assigned.unknown	Cre16.g674964.t1.1		K06911		-1.18968	0.000132532
Contig1.488	Myb-like DNA-binding domain	RNA.regulation of transcription.G2-like transcription factor family, GARP	Cre17.g696750.t1.1			GO:0001071,GO:0003674,GO:0003700,GO:0006355,GO:0008150,GO:0009889,GO:0010468,GO:0010556,GO:0019219,GO:0019222,GO:0031323,GO:0031326,GO:0050789,GO:0050794,GO:0051171,GO:0051252,GO:0060255,GO:0065007,GO:0080090,GO:2000112,GO:2001141	-1.19289	2.15375e-14
Contig124.50	protein-L-isoaspartate O-methyltransferase	protein.postranslational modification	Cre07.g342000.t1.1		K00573	GO:0003674,GO:0003824,GO:0004719,GO:0005575,GO:0005622,GO:0005623,GO:0005634,GO:0005737,GO:0005829,GO:0006464,GO:0006479,GO:0006950,GO:0006970,GO:0007275,GO:0007568,GO:0008150,GO:0008152,GO:0008168,GO:0008171,GO:0008213,GO:0008276,GO:0008757,GO:0009628,GO:0009651,GO:0009719,GO:0009725,GO:0009737,GO:0009791,GO:0009845,GO:0009987,GO:0010033,GO:0010340,GO:0016740,GO:0016741,GO:0019538,GO:0032259,GO:…	-1.19665	5.28613e-10
Contig239.9	Pfam:DnaJ_C	stress.abiotic.heat	Cre10.g420100.t1.2	DnaJ-like protein	K09510		-1.20499	2.72144e-20
Contig100.16		not assigned.unknown					-1.21144	5.52869e-06
Contig150.40	Domain of unknown function (DUF3535)	RNA.regulation of transcription.Chromatin Remodeling Factors	Cre16.g687301.t1.1		K15192		-1.21221	0.00648951
Contig66.54	calcium-dependent protein kinase	signalling.calcium	Cre12.g527000.t1.2		K13412		-1.21342	3.17806e-12
Contig10.8	FAD binding domain	misc.oxidases - copper, flavone etc	Cre02.g112850.t1.1	Flavin-dependent monoxygenase	K06126		-1.22094	0.00222459
Contig30.27	Protein tyrosine kinase	protein.synthesis.ribosome biogenesis	Cre03.g199050.t1.2		K07376		-1.23097	0.00629043
Contig39.6		not assigned.unknown					-1.23281	1.35446e-05
Contig108.36	Inherit from opiNOG: Plant protein of unknown function (DUF946)	not assigned.unknown					-1.23325	8.14039e-05
Contig48.18	kelch repeat-containing protein	not assigned.unknown				GO:0005575,GO:0005622,GO:0005623,GO:0005737,GO:0005768,GO:0005794,GO:0005802,GO:0043226,GO:0043227,GO:0043229,GO:0043231,GO:0044424,GO:0044444,GO:0044464	-1.23649	0.000583122
Contig103.17		not assigned.unknown	Cre10.g419950.t1.1				-1.2421	4.31134e-07
Contig44.1		not assigned.unknown					-1.24563	1.85899e-12
Contig367.2		not assigned.unknown					-1.24865	0.00401999
Contig177.19		not assigned.unknown					-1.25166	5.31875e-05
Contig42.6	E3 ubiquitin-protein ligase	not assigned.unknown	Cre12.g520000.t1.1			GO:0003674,GO:0003824,GO:0004842,GO:0006464,GO:0006950,GO:0006952,GO:0008150,GO:0008152,GO:0009607,GO:0009617,GO:0009987,GO:0016567,GO:0016874,GO:0016879,GO:0016881,GO:0019538,GO:0019787,GO:0032446,GO:0036211,GO:0042742,GO:0043170,GO:0043412,GO:0044237,GO:0044238,GO:0044260,GO:0044267,GO:0050896,GO:0051704,GO:0051707,GO:0051865,GO:0070647,GO:0071704	-1.25702	8.90128e-05
Contig72.54	SPOC domain	not assigned.unknown	Cre11.g478528.t1.1		K18667		-1.25755	8.11114e-12
Contig21.95		not assigned.unknown					-1.2592	2.78223e-06
Contig303.1		not assigned.unknown	Cre10.g442350.t1.1				-1.26587	7.15976e-07
Contig118.35	leucine rich repeat	signalling.receptor kinases.leucine rich repeat XI	Cre17.g715200.t1.1			GO:0005575,GO:0005622,GO:0005623,GO:0005929,GO:0031514,GO:0042995,GO:0043226,GO:0043227,GO:0043229,GO:0043231,GO:0044424,GO:0044464	-1.27205	8.72869e-09
Contig2.290	Inorganic phosphate transporter	transport.phosphate	Cre02.g075050.t1.2	Proton/phosphate symporter	K08176	GO:0003674,GO:0005215,GO:0005315,GO:0005575,GO:0005622,GO:0005623,GO:0005634,GO:0005737,GO:0005773,GO:0005794,GO:0005886,GO:0005911,GO:0006810,GO:0006811,GO:0006817,GO:0006820,GO:0008150,GO:0008509,GO:0009506,GO:0009719,GO:0009725,GO:0009737,GO:0009987,GO:0010033,GO:0015075,GO:0015291,GO:0015698,GO:0016020,GO:0022804,GO:0022857,GO:0022891,GO:0022892,GO:0030054,GO:0033993,GO:0034220,GO:0042221,GO:…	-1.27656	6.37943e-06
Contig40.23	0	not assigned.unknown					-1.28804	6.48126e-08
Contig139.20		not assigned.unknown					-1.28809	0.00108815
Contig58.32		not assigned.unknown	Cre04.g228600.t1.1				-1.2948	6.26805e-05
Contig184.8	RWP-RK domain	RNA.regulation of transcription.putative transcription regulator	Cre04.g218050.t2.1	RWP-RK transcription factor			-1.29963	1.56796e-05
Contig8.192	glyoxalase bleomycin resistance protein	Biodegradation of Xenobiotics.lactoylglutathione lyase	Cre16.g678200.t2.1				-1.30262	4.24341e-15
Contig173.14		not assigned.unknown					-1.31777	9.29579e-06
Contig59.19		not assigned.unknown					-1.33916	2.56913e-06
Contig75.61	F-box LRR-repeat protein	not assigned.unknown	Cre11.g467559.t1.1				-1.34237	1.2652e-09
Contig83.41	endoribonuclease Dicer	RNA.processing.degradation dicer	Cre08.g368300.t1.1		K11592	GO:0005575,GO:0005622,GO:0005623,GO:0005634,GO:0006139,GO:0006396,GO:0006725,GO:0006807,GO:0007275,GO:0008150,GO:0008152,GO:0009892,GO:0009987,GO:0010033,GO:0010467,GO:0010468,GO:0010605,GO:0010608,GO:0010629,GO:0014070,GO:0016070,GO:0016441,GO:0016458,GO:0019222,GO:0031047,GO:0031050,GO:0032501,GO:0032502,GO:0034641,GO:0035194,GO:0035195,GO:0035196,GO:0040029,GO:0042221,GO:0043170,GO:0043226,GO:…	-1.34294	0.00072529
Contig9.157		not assigned.unknown					-1.3436	5.31501e-05
Contig49.67	Nuclear chaperone required for maturation and nuclear export of pre-60S ribosome subunits (By similarity)	protein.synthesis.ribosome biogenesis	Cre03.g161800.t1.2		K14572,K15121	GO:0000003,GO:0000027,GO:0000922,GO:0002119,GO:0002164,GO:0003674,GO:0003824,GO:0005488,GO:0005509,GO:0005515,GO:0005575,GO:0005622,GO:0005623,GO:0005634,GO:0005654,GO:0005730,GO:0005737,GO:0005739,GO:0005815,GO:0005816,GO:0005819,GO:0005856,GO:0006139,GO:0006152,GO:0006163,GO:0006195,GO:0006200,GO:0006364,GO:0006396,GO:0006461,GO:0006725,GO:0006753,GO:0006793,GO:0006796,GO:0006807,GO:0006810,GO:…	-1.34814	2.57233e-05
Contig204.24		not assigned.unknown					-1.34873	0.000468925
Contig342.3		not assigned.unknown					-1.3504	5.08025e-12
Contig118.20	bromodomain containing	RNA.regulation of transcription.Bromodomain proteins	Cre10.g455500.t1.2		K03128,K11721		-1.36392	4.01386e-05
Contig1.546		not assigned.unknown					-1.37482	4.72947e-05
Contig24.30		not assigned.unknown					-1.37855	0.00045184
Contig7.184		not assigned.unknown	Cre07.g318050.t1.2				-1.38307	5.26469e-20
Contig29.47		not assigned.unknown					-1.38433	7.06096e-06
Contig28.67		not assigned.unknown	Cre01.g025350.t1.2	Flagellar Associated Protein			-1.3913	4.57055e-05
Contig184.7	RWP-RK domain	RNA.regulation of transcription.putative transcription regulator	Cre04.g218050.t2.1	RWP-RK transcription factor			-1.39236	4.38522e-07
Contig57.62		not assigned.unknown					-1.39638	3.98111e-07
Contig12.158	Pyruvate kinase	glycolysis.cytosolic branch.pyruvate kinase (PK)	Cre06.g280950.t1.2	Pyruvate kinase	K00873		-1.40276	3.49672e-15
Contig15.97	guanylyl cyclase	signalling.unspecified	Cre10.g457450.t1.1				-1.40836	0.00435978
Contig1.228	aspartic	protein.degradation.aspartate protease	Cre01.g026500.t1.1	Pepsin-type aspartyl protease		GO:0005575,GO:0005622,GO:0005623,GO:0005737,GO:0005768,GO:0005794,GO:0005802,GO:0009536,GO:0020011,GO:0043226,GO:0043227,GO:0043229,GO:0043231,GO:0044424,GO:0044444,GO:0044464	-1.41013	7.15793e-16
Contig190.21		not assigned.unknown	Cre12.g484650.t1.1				-1.41048	0.00211765
Contig160.28	3',5'-cyclic-nucleotide phosphodiesterase (EC 3.1.4.17)	not assigned.unknown	Cre12.g509550.t1.1	3',5'-cyclic-nucleotide phosphodiesterase	K13293,K13755,K18437		-1.41457	0.000393141
Contig9.51	Tyrosyl-DNA phosphodiesterase	DNA.unspecified	Cre01.g053200.t1.1		K10862	GO:0003674,GO:0003824,GO:0008081,GO:0008150,GO:0008152,GO:0016787,GO:0016788,GO:0017005,GO:0042578,GO:0070259	-1.416	3.50657e-05
Contig28.36	Methylketone synthase	not assigned.unknown	Cre04.g213761.t2.1				-1.41768	2.37211e-06
Contig31.2	Heat Shock Protein	protein.folding.chaperones and co-chaperones.small HSPs.chaperones	Cre07.g318800.t1.2	Heat shock protein 22A	K13993	GO:0005575,GO:0005622,GO:0005623,GO:0005737,GO:0009507,GO:0009536,GO:0043226,GO:0043227,GO:0043229,GO:0043231,GO:0044424,GO:0044444,GO:0044464	-1.42551	2.6091e-31
Contig43.41	NnrU protein	not assigned.unknown	Cre17.g707750.t1.2				-1.42774	4.86751e-15
Contig58.51		not assigned.unknown	Cre12.g489000.t1.1				-1.46151	7.19752e-08
Contig55.47	IBR domain	protein.degradation.ubiquitin.E3.RING	Cre03.g150850.t1.2		K11975		-1.46349	4.13539e-06
Contig263.2	desiccation-related protein PCC13-62-like	stress.abiotic.drought/salt	Cre01.g033300.t1.2				-1.47488	3.98111e-07
Contig42.2	LRR	not assigned.unknown					-1.47572	1.72696e-05
Contig54.25		not assigned.unknown					-1.47991	4.43048e-05
Contig3.37	Zinc finger, C3HC4 type (RING finger)	not assigned.unknown	Cre05.g234660.t1.1				-1.51579	1.27835e-06
Contig65.42	zinc finger CCCH domain-containing protein	RNA.regulation of transcription.C3H zinc finger family	Cre07.g326150.t1.1				-1.54939	2.15258e-18
Contig134.1		not assigned.unknown					-1.5546	6.10457e-16
Contig5.65		not assigned.unknown					-1.5688	2.80151e-07
Contig69.52		RNA.RNA binding	Cre14.g617100.t1.2				-1.574	2.36377e-29
Contig14.15	Involved in the post-translational conjugation of arginine to the N-terminal aspartate or glutamate of a protein. This arginylation is required for degradation of the protein via the ubiquitin pathway. Does not arginylate cysteine residues (By similarity)	protein.aa activation.arginine-tRNA ligase	Cre13.g580600.t1.2		K00685	GO:0003674,GO:0003824,GO:0004057,GO:0007275,GO:0007568,GO:0008150,GO:0008152,GO:0009719,GO:0009725,GO:0009737,GO:0009894,GO:0010029,GO:0010033,GO:0010150,GO:0010260,GO:0016740,GO:0016746,GO:0016755,GO:0019216,GO:0019222,GO:0032501,GO:0032502,GO:0033993,GO:0042221,GO:0044699,GO:0044707,GO:0044767,GO:0048366,GO:0048367,GO:0048513,GO:0048580,GO:0048731,GO:0048827,GO:0048856,GO:0050789,GO:0050793,GO:…	-1.60927	1.32592e-15
Contig61.14	Ankyrin repeat	not assigned.unknown	Cre15.g639504.t1.1				-1.62474	5.70071e-07
Contig91.17		not assigned.unknown	Cre09.g397000.t1.1				-1.62612	0.000106094
Contig16.51		not assigned.unknown					-1.63077	1.17014e-06
Contig35.3		not assigned.unknown					-1.67718	4.46182e-18
Contig69.15		not assigned.unknown					-1.68069	1.11374e-14
Contig24.41	0	not assigned.unknown	Cre03.g186400.t2.1	Putative phospholipid scramblase			-1.69746	4.17556e-07
Contig15.19		not assigned.unknown	Cre10.g438850.t1.2				-1.71588	5.27565e-45
Contig19.16	0	not assigned.unknown	Cre04.g227800.t1.1				-1.71739	1.36005e-09
Contig8.15	Protein of unknown function (DUF506)	not assigned.unknown	Cre16.g693819.t1.2				-1.78766	6.75676e-16
Contig126.27		not assigned.unknown					-1.85153	1.04426e-05
Contig18.46	Zinc finger, C3HC4 type (RING finger)	not assigned.unknown	Cre17.g719200.t1.2	Transcription factor, zygote-specific			-1.85224	3.07328e-13
Contig166.23	Guanylate cyclase	not assigned.unknown	Cre10.g431250.t1.1	Adenylate/guanylate cyclase			-1.86375	4.40022e-12
Contig169.11		not assigned.unknown	Cre16.g653450.t1.2				-1.87259	3.84263e-15
Contig37.1	Leucine-rich repeat protein	signalling.unspecified	Cre17.g697000.t1.1				-1.97132	3.87038e-07
Contig243.4		not assigned.unknown					-2.13604	4.78964e-22
Contig263.3	desiccation-related protein PCC13-62-like	stress.abiotic.drought/salt	Cre01.g033300.t1.2				-2.2308	8.45522e-25
Contig16.60		not assigned.unknown					-2.289	1.69077e-67
Contig166.24	ubiquitin carboxyl-terminal hydrolase	not assigned.unknown	Cre01.g030500.t1.2		K11858	GO:0000003,GO:0003006,GO:0005575,GO:0005622,GO:0005623,GO:0005634,GO:0005730,GO:0007275,GO:0008150,GO:0009791,GO:0010154,GO:0022414,GO:0031974,GO:0031981,GO:0032501,GO:0032502,GO:0043226,GO:0043227,GO:0043228,GO:0043229,GO:0043231,GO:0043232,GO:0043233,GO:0044422,GO:0044424,GO:0044428,GO:0044446,GO:0044464,GO:0044699,GO:0044707,GO:0048316,GO:0048608,GO:0048731,GO:0048856,GO:0061458,GO:0070013	-2.33794	8.87393e-12
Contig126.28		not assigned.unknown					-2.57593	5.75578e-35
Contig103.33		not assigned.unknown					-2.86079	3.02855e-30

## Sheet: S2B
Supplementary table S2B. DEGs in C. reinhardtii.
Differentially expressed genes in C. reinhardtii. (1h vs 0h) Fold change (log2)> 0.5 and FDR < 0.01.
Data are sorted by log2-fold change
Transcript ID	Protein ID	Gene Name	Defline	Description	Eggnog	Mapman	KEGG orthology	Gene Ontology	Fold change (log2)	p value (FDR)
Cre07.g320400.t1.2	Cre07.g320400	ELIP4	Early light-inducible protein	belongs to chlorophyll A-B binding protein superfamily	Chlorophyll A-B binding protein	not assigned.unknown			13.4506	7.18984e-37
Cre03.g148700.t1.2	Cre03.g148700	PWR7	PWR motif protein	Belongs to a family of 14 Chlamydomonas genes with similarity to DUF506 proteins (plant-specific, unknown function); contains pfam04720: PDDEXK_6, distant homologues of the PD-(D/E)XK nuclease superfamily; the PWR family name comes from the perfectly conserved PWR motif shared between the Chlamydomonas and plant proteins; many genes in the family show clustering on chromosomes 3, 14 and 16; there…	Protein of unknown function (DUF506)	not assigned.unknown			11.7007	9.56151e-14
Cre01.g021800.t1.2	Cre01.g021800					RNA.regulation of transcription.SET-domain transcriptional regulator family			10.8778	2.96043e-11
Cre01.g016600.t1.2	Cre01.g016600	PSBS1	chloroplast Photosystem II-associated 22 kDa protein	one of the two neighbor genes homologous to higher plant PsbS (Npq4) that is involved in Non-Photochemical Quenching (PMID: 10667783; PMID:15222740); corresponds to the gene mentioned in PMID: 16143839; shows a single AA difference compared to downstream convergent PSBS2; involved in acclimatation to UV-B; regulated by UVR8	Photosystem II 22 kDa protein	PS.lightreaction.photosystem II.PSII polypeptide subunits	K03542	GO:0003674,GO:0005488,GO:0005575,GO:0005622,GO:0005623,GO:0005737,GO:0006996,GO:0008150,GO:0008289,GO:0009314,GO:0009416,GO:0009503,GO:0009507,GO:0009517,GO:0009534,GO:0009535,GO:0009536,GO:0009579,GO:0009628,GO:0009657,GO:0009668,GO:0009987,GO:0010027,GO:0010196,GO:0016020,GO:0016043,GO:0016044,GO:0016168,GO:0019840,GO:0030076,GO:0031409,GO:0031976,GO:0031984,GO:0032991,GO:0034357,GO:0042651,GO:…	10.5184	7.68805e-08
Cre08.g365900.t1.2	Cre08.g365900	LHCSR1	Stress-related chlorophyll a/b binding protein 1	LI818r-1; involved in protection against UV-B and induced by UVR8; Low-CO2 and high-light inducible chlorophyll a/b binding protein; regulated by CCM1 [PMID: 15235119]	stress-related chlorophyll a b binding protein	PS.lightreaction.unspecified	K08907	GO:0016020,GO:0009765	9.97805	2.54683e-41
Cre01.g016750.t1.2	Cre01.g016750	PSBS2	chloroplast Photosystem II-associated 22 kDa protein	one of the two neighbor genes homologous to higher plant PsbS (Npq4) that is involved in Non-Photochemical Quenching (PMID: 10667783; PMID:15222740); shows a single AA difference compared to upstream convergent PSBS1; involved in acclimatation to UV-B; regulated by UVR8	Photosystem II 22 kDa protein	PS.lightreaction.photosystem II.PSII polypeptide subunits	K03542	GO:0003674,GO:0005488,GO:0005575,GO:0005622,GO:0005623,GO:0005737,GO:0006996,GO:0008150,GO:0008289,GO:0009314,GO:0009416,GO:0009503,GO:0009507,GO:0009517,GO:0009534,GO:0009535,GO:0009536,GO:0009579,GO:0009628,GO:0009657,GO:0009668,GO:0009987,GO:0010027,GO:0010196,GO:0016020,GO:0016043,GO:0016044,GO:0016168,GO:0019840,GO:0030076,GO:0031409,GO:0031976,GO:0031984,GO:0032991,GO:0034357,GO:0042651,GO:…	9.62718	1.12556e-19
Cre08.g384650.t1.2	Cre08.g384650				Chlorophyll A-B binding protein	not assigned.unknown			8.51802	6.03234e-243
Cre03.g207800.t1.2	Cre03.g207800	ADH5	Alcohol dehydrogenase	Alcohol dehydrogenase, zinc-containing	Alcohol dehydrogenase GroES-like domain	secondary metabolism.phenylpropanoids.lignin biosynthesis.CAD	K00083	GO:0003674,GO:0003824,GO:0005575,GO:0005576,GO:0006725,GO:0008150,GO:0008152,GO:0009058,GO:0009607,GO:0009617,GO:0009698,GO:0009699,GO:0009808,GO:0009809,GO:0009987,GO:0016491,GO:0016614,GO:0016616,GO:0019438,GO:0019748,GO:0044237,GO:0044249,GO:0044550,GO:0044710,GO:0044711,GO:0045551,GO:0047681,GO:0048046,GO:0050896,GO:0051704,GO:0051707,GO:0055114,GO:0071704,GO:1901360,GO:1901362,GO:1901576	7.95812	0.00057872
Cre01.g013100.t1.1	Cre01.g013100	PRL10	Predicted extracellular protein	CAP (Cysteine-rich secretory proteins, Antigen 5, and Pathogenesis-related 1 protein) superfamily protein	cysteine-rich secretory protein	not assigned.unknown		GO:0005575,GO:0005576	7.83339	7.25566e-05
Cre04.g215050.t1.2	Cre04.g215050	CHYB	Beta-carotene hydroxylase, putative chloroplast precursor	beta-carotene hydroxylase (carotene beta-hydroxylase), putative chloroplast precursor (CBH) [PMID:15849308]	Fatty acid hydroxylase superfamily	secondary metabolism.isoprenoids.carotenoids	K15746	GO:0003674,GO:0003824,GO:0004497,GO:0005575,GO:0005622,GO:0005623,GO:0005737,GO:0006629,GO:0006720,GO:0006721,GO:0008150,GO:0008152,GO:0008299,GO:0008610,GO:0009058,GO:0009507,GO:0009526,GO:0009536,GO:0009941,GO:0009987,GO:0010291,GO:0016020,GO:0016108,GO:0016109,GO:0016114,GO:0016116,GO:0016117,GO:0016119,GO:0016122,GO:0016123,GO:0016491,GO:0031090,GO:0031967,GO:0031969,GO:0031975,GO:0042170,GO:…	7.67901	1.56764e-170
Cre12.g492650.t1.2	Cre12.g492650	FAS2	Fasciclin-like protein	similar to periostin/fasciclin/TGFbeta-induced protein; contains 4 FAS1 (BIgH3) domains, involved in cell recognition; probably extracellular, GPI-anchored (by homology)	FAS1	not assigned.unknown			7.4543	9.67672e-89
Cre06.g310500.t1.2	Cre06.g310500		bZIP transcription factor	Def HY5 (ELONGATED HYPOCOTYL 5); DNA binding / transcription factor - bZIP transcription factor family protein / HY5-like protein (HYH), nearly identical to HY5-like protein (Arabidopsis thaliana) GI:1842111; similar to TGACG-motif binding factor GI:2934	bZIP transcription factor	RNA.regulation of transcription.NIN-like bZIP-related family	K16241	GO:0043565,GO:0006355,GO:0003700	7.05995	7.91977e-79
Cre04.g211850.t1.2	Cre04.g211850	ELIP5	Early light-inducible protein	belongs to chlorophyll A-B binding protein superfamily		not assigned.unknown			6.9524	8.86767e-14
Cre17.g740950.t1.2	Cre17.g740950	ELIP6	High intensity light-inducible Lhc-like gene	belongs to chlorophyll A-B binding protein superfamily; this gene was reported in PMID: 15509845 as transiently expressed in high light; Genbank AB159049.		not assigned.unknown			6.72404	1.34273e-280
Cre03.g144184.t1.1	Cre03.g144184				0	not assigned.unknown		GO:0006355,GO:0006996,GO:0008150,GO:0009657,GO:0009658,GO:0009889,GO:0009891,GO:0009893,GO:0009987,GO:0010468,GO:0010556,GO:0010557,GO:0010604,GO:0010628,GO:0016043,GO:0019219,GO:0019222,GO:0031323,GO:0031325,GO:0031326,GO:0031328,GO:0044699,GO:0044763,GO:0045893,GO:0045935,GO:0048518,GO:0048522,GO:0050789,GO:0050794,GO:0051171,GO:0051173,GO:0051252,GO:0051254,GO:0060255,GO:0065007,GO:0071840,GO:…	6.59455	9.38005e-193
Cre09.g394325.t1.1	Cre09.g394325	ELIP3	Early light-inducible protein	belongs to chlorophyll A-B binding protein superfamily	Chlorophyll A-B binding protein	not assigned.unknown			6.29462	5.97269e-252
Cre02.g118300.t1.2	Cre02.g118300	HEL12	DEAD box ATP-dependent RNA helicase	RNA helicase	GUCT (NUC152) domain	RNA.processing.RNA helicase	K16911	GO:0003674,GO:0005488,GO:0005515,GO:0005575,GO:0005622,GO:0005623,GO:0005634,GO:0005730,GO:0006139,GO:0006725,GO:0006807,GO:0008150,GO:0008152,GO:0009987,GO:0016070,GO:0017151,GO:0019899,GO:0031974,GO:0031981,GO:0034641,GO:0043170,GO:0043226,GO:0043227,GO:0043228,GO:0043229,GO:0043231,GO:0043232,GO:0043233,GO:0044237,GO:0044238,GO:0044260,GO:0044422,GO:0044424,GO:0044428,GO:0044446,GO:0044464,GO:…	6.15617	3.30535e-216
Cre17.g731050.t1.2	Cre17.g731050				AAA	transport.ABC transporters and multidrug resistance systems	K12608	GO:0005575,GO:0005622,GO:0005623,GO:0005737,GO:0044424,GO:0044464	6.02995	1.91247e-48
Cre03.g197750.t1.2	Cre03.g197750	GPX3	Glutathione peroxidase	Probably organelle-targetted(prediction programs)	Glutathione peroxidase	redox.ascorbate and glutathione.glutathione	K00432	GO:0055114,GO:0016491,GO:0016209,GO:0006979,GO:0004602	5.86835	1.04945e-26
Cre14.g626750.t1.2	Cre14.g626750					not assigned.unknown			5.668	8.47912e-141
Cre13.g580300.t1.2	Cre13.g580300	CGLD4	Conserved in the Green Lineage and Diatoms		ABC transporter	transport.ABC transporters and multidrug resistance systems	K12608	GO:0003674,GO:0003824,GO:0005215,GO:0005575,GO:0005622,GO:0005623,GO:0005737,GO:0006139,GO:0006152,GO:0006163,GO:0006195,GO:0006200,GO:0006725,GO:0006753,GO:0006793,GO:0006796,GO:0006807,GO:0006810,GO:0006858,GO:0008150,GO:0008152,GO:0009056,GO:0009116,GO:0009117,GO:0009119,GO:0009123,GO:0009125,GO:0009126,GO:0009128,GO:0009141,GO:0009143,GO:0009144,GO:0009146,GO:0009150,GO:0009154,GO:0009158,GO:…	5.5157	4.06687e-105
Cre16.g666400.t1.1	Cre16.g666400	MAD1	putative mitotic spindle assembly checkpoint protein	lies in the Fifth intron of RFS1, on the other strand; this organization is conserved in Chlorophyceae and Trebouxiophyceae	Mitotic checkpoint protein	cell.division	K06638	GO:0005575,GO:0005622,GO:0005623,GO:0005634,GO:0005635,GO:0012505,GO:0031967,GO:0031975,GO:0043226,GO:0043227,GO:0043229,GO:0043231,GO:0044422,GO:0044424,GO:0044428,GO:0044446,GO:0044464	5.37522	1.07603e-06
Cre12.g527250.t1.2	Cre12.g527250					not assigned.unknown			5.22353	1.94229e-34
Cre08.g367400.t1.1	Cre08.g367400	LHCSR3.2	Stress-related chlorophyll a/b binding protein 3	LHCSR3.2	stress-related chlorophyll a b binding protein	PS.lightreaction.unspecified	K08907	GO:0016020,GO:0009765	5.14728	1.08634e-79
Cre03.g210513.t1.1	Cre03.g210513				12-oxophytodienoate reductase	hormone metabolism.jasmonate.synthesis-degradation.12-Oxo-PDA-reductase	K05894	GO:0003674,GO:0003824,GO:0005575,GO:0005622,GO:0005623,GO:0005737,GO:0005829,GO:0006082,GO:0006629,GO:0006631,GO:0006633,GO:0006950,GO:0006952,GO:0008150,GO:0008152,GO:0008610,GO:0009058,GO:0009611,GO:0009694,GO:0009695,GO:0009751,GO:0009987,GO:0010033,GO:0010035,GO:0010038,GO:0014070,GO:0016053,GO:0016491,GO:0016627,GO:0016628,GO:0016629,GO:0019752,GO:0031407,GO:0031408,GO:0032787,GO:0042221,GO:…	4.97723	2.93607e-90
Cre03.g172550.t1.2	Cre03.g172550	PRMT1	Protein-/Histone-arginine N-methyltransferase	Protein-/Histone-arginine N-methyltransferase; protein arginine N-methyltransferase (ChromDB PRMT341). Previously annotated as PRMT1. ChromoDB PRMT341. Ribosomal L11 methyltransferase-like	Protein arginine n-methyltransferase	misc.O-methyl transferases	K11434	GO:0003674,GO:0003824,GO:0005575,GO:0005622,GO:0005623,GO:0005634,GO:0005737,GO:0005829,GO:0006464,GO:0006479,GO:0008150,GO:0008152,GO:0008168,GO:0008170,GO:0008213,GO:0008276,GO:0008757,GO:0009987,GO:0016273,GO:0016274,GO:0016740,GO:0016741,GO:0018193,GO:0018195,GO:0018216,GO:0019538,GO:0032259,GO:0035246,GO:0036211,GO:0043170,GO:0043226,GO:0043227,GO:0043229,GO:0043231,GO:0043412,GO:0043414,GO:…	4.9163	2.55632e-129
Cre08.g367500.t1.1	Cre08.g367500	LHCSR3.1	Stress-related chlorophyll a/b binding protein 2	LHCSR3.1	stress-related chlorophyll a b binding protein	PS.lightreaction.unspecified	K08907	GO:0016020,GO:0009765	4.85911	8.43386e-19
Cre13.g571560.t1.1	Cre13.g571560				Light-mediated development protein	not assigned.unknown	K10571	GO:0005575,GO:0005622,GO:0005623,GO:0005634,GO:0006139,GO:0006259,GO:0006281,GO:0006725,GO:0006807,GO:0006950,GO:0006974,GO:0008150,GO:0008152,GO:0009987,GO:0033554,GO:0034641,GO:0043170,GO:0043226,GO:0043227,GO:0043229,GO:0043231,GO:0044237,GO:0044238,GO:0044260,GO:0044424,GO:0044464,GO:0044699,GO:0044763,GO:0046483,GO:0050896,GO:0051716,GO:0071704,GO:0090304,GO:1901360	4.83367	4.54229e-27
Cre06.g276400.t1.1	Cre06.g276400					not assigned.unknown			4.82212	6.83504e-09
Cre12.g499352.t1.1	Cre12.g499352					not assigned.unknown			4.57156	4.07944e-19
Cre16.g684850.t1.2	Cre16.g684850		tRNA (guanine-N7)-methyltransferase		Catalyzes the formation of N(7)-methylguanine at position 46 (m7G46) in tRNA (By similarity)	not assigned.unknown	K03439	GO:0008176,GO:0006400	4.48517	3.8554e-75
Cre03.g145567.t1.1	Cre03.g145567	CGL18	Conserved in the Green Lineage		0	not assigned.unknown			4.46322	1.65937e-21
Cre01.g053850.t1.2	Cre01.g053850				WD domain, G-beta repeat	protein.degradation.ubiquitin.E3.unspecified	K10143	GO:0000151,GO:0005575,GO:0005622,GO:0005623,GO:0005634,GO:0005737,GO:0005829,GO:0008150,GO:0009314,GO:0009411,GO:0009416,GO:0009628,GO:0009639,GO:0010114,GO:0010218,GO:0010224,GO:0031461,GO:0032991,GO:0043226,GO:0043227,GO:0043229,GO:0043231,GO:0043234,GO:0044424,GO:0044444,GO:0044464,GO:0050896,GO:0080008	4.43731	1.31504e-17
Cre09.g391400.t1.1	Cre09.g391400					not assigned.unknown			4.38406	3.9995e-16
Cre12.g502901.t1.1	Cre12.g502901				0	signalling.receptor kinases.leucine rich repeat XI		GO:0005575,GO:0005576	4.3228	0.000105169
Cre05.g242400.t1.2	Cre05.g242400	PGR5	Proton-gradient related	thylakoid membrane protein involved in cyclic electron flow	Inherit from virNOG: proton gradient regulation 5	PS.lightreaction.cyclic electron flow-chlororespiration		GO:0003674,GO:0005575,GO:0005622,GO:0005623,GO:0005737,GO:0006091,GO:0006950,GO:0008150,GO:0008152,GO:0009055,GO:0009314,GO:0009414,GO:0009415,GO:0009416,GO:0009507,GO:0009534,GO:0009535,GO:0009536,GO:0009579,GO:0009628,GO:0009642,GO:0009644,GO:0009767,GO:0009773,GO:0009987,GO:0010035,GO:0010117,GO:0015979,GO:0016020,GO:0019684,GO:0022900,GO:0031976,GO:0031984,GO:0034357,GO:0042221,GO:0042651,GO:…	4.24739	1.95733e-200
Cre12.g559750.t1.2	Cre12.g559750	PRL2	Predicted extracellular protein	CAP (Cysteine-rich secretory proteins, Antigen 5, and Pathogenesis-related 1 protein) superfamily protein	extracellular protein	stress.biotic	K13449		4.23646	1.66259e-41
Cre10.g444550.t1.2	Cre10.g444550	SPP1A	Signal peptide peptidase	SppA, protease IV, signal peptide peptidase, serine endopeptidase of S49 family (ClpP clan); contains 2 functional S49 domains; probably associated with thylakoid membrane and involved in cleavage of membrane proteins or signal peptide; called SPPA1-1 in Sokolenko, 2005, Physiol. Plantarum 123:391; null-allele mutant was isolated (PMID 29743196)	protease	protein.degradation.serine protease	K04773	GO:0008233,GO:0006508	4.18793	8.17183e-55
Cre03.g204250.t1.2	Cre03.g204250	SAH1	S-Adenosyl homocysteine hydrolase	found in the flagellar proteome [PMID: 15998802]; ts-lethal mutant was isolated (PMID 29743196)	S-adenosyl-L-homocysteine hydrolase, NAD binding domain	amino acid metabolism.degradation.aspartate family.methionine	K01251	GO:0000003,GO:0003006,GO:0003674,GO:0003824,GO:0004013,GO:0005488,GO:0005507,GO:0005575,GO:0005576,GO:0005622,GO:0005623,GO:0005737,GO:0005773,GO:0005774,GO:0005829,GO:0005886,GO:0005911,GO:0006325,GO:0006342,GO:0006346,GO:0006355,GO:0006996,GO:0007275,GO:0008150,GO:0008152,GO:0009506,GO:0009790,GO:0009791,GO:0009793,GO:0009889,GO:0009890,GO:0009892,GO:0009987,GO:0010154,GO:0010468,GO:0010556,GO:…	4.15634	4.27444e-133
Cre03.g149500.t1.1	Cre03.g149500				Programmed cell death protein 2, C-terminal putative domain	RNA.regulation of transcription.unclassified	K14801	GO:0005737	4.09968	3.51752e-35
Cre03.g153050.t1.1	Cre03.g153050	RWP1	RWP-RK transcription factor	Putative RWP-RK domain transcription factor [PMID: 15785851]	RWP-RK domain-containing protein	RNA.regulation of transcription.putative transcription regulator		GO:0001071,GO:0003674,GO:0003700,GO:0005575,GO:0005622,GO:0005623,GO:0005634,GO:0006355,GO:0008150,GO:0009889,GO:0010468,GO:0010556,GO:0019219,GO:0019222,GO:0031323,GO:0031326,GO:0043226,GO:0043227,GO:0043229,GO:0043231,GO:0044424,GO:0044464,GO:0050789,GO:0050794,GO:0051171,GO:0051252,GO:0060255,GO:0065007,GO:0080090,GO:2000112,GO:2001141	4.0836	2.49014e-83
Cre07.g355150.t1.1	Cre07.g355150	ZRT5	Zinc-nutrition responsive transporter	related to plant homologs; physically linked to ZRT1; PMID: 15710683; PMID: 16766055	transporter	transport.metal	K14709	GO:0000041,GO:0003674,GO:0005215,GO:0005381,GO:0005385,GO:0005575,GO:0005622,GO:0005623,GO:0005737,GO:0005773,GO:0005774,GO:0005886,GO:0006810,GO:0006811,GO:0006812,GO:0006826,GO:0006829,GO:0008150,GO:0008324,GO:0009507,GO:0009534,GO:0009535,GO:0009536,GO:0009579,GO:0009607,GO:0009624,GO:0009987,GO:0015075,GO:0016020,GO:0022857,GO:0022890,GO:0022891,GO:0022892,GO:0030001,GO:0031090,GO:0031976,GO:…	4.07216	2.36205e-12
Cre01.g000150.t1.2	Cre01.g000150	ZRT2	Zinc-nutrition responsive permease transporter		zinc transporter	transport.metal	K14709	GO:0000006,GO:0000007,GO:0000041,GO:0003674,GO:0005215,GO:0005385,GO:0005575,GO:0005622,GO:0005623,GO:0005737,GO:0005783,GO:0005789,GO:0005886,GO:0005887,GO:0006355,GO:0006357,GO:0006810,GO:0006811,GO:0006812,GO:0006829,GO:0006830,GO:0006831,GO:0006950,GO:0007154,GO:0007275,GO:0008150,GO:0008324,GO:0009267,GO:0009605,GO:0009889,GO:0009987,GO:0009991,GO:0010035,GO:0010038,GO:0010106,GO:0010468,GO:…	4.05765	1.78422e-40
Cre01.g003376.t1.1	Cre01.g003376				DnaJ domain	stress.abiotic.heat	K09522		4.03075	3.08817e-28
Cre07.g321650.t1.2	Cre07.g321650	CYCL1	L-type cyclin	homologous to cyclin L; possible role in transcription	Cyclin, N-terminal domain	cell.cycle		GO:0005575,GO:0005911,GO:0006355,GO:0006950,GO:0006970,GO:0008150,GO:0009506,GO:0009628,GO:0009651,GO:0009889,GO:0010468,GO:0010556,GO:0019219,GO:0019222,GO:0030054,GO:0031323,GO:0031326,GO:0050789,GO:0050794,GO:0050896,GO:0051171,GO:0051252,GO:0055044,GO:0060255,GO:0065007,GO:0080090,GO:2000112,GO:2001141	4.02008	4.56411e-16
Cre16.g683793.t1.1	Cre16.g683793				Pescadillo N-terminus	not assigned.unknown	K14843	GO:0005575,GO:0005622,GO:0005623,GO:0005634,GO:0005654,GO:0005730,GO:0031974,GO:0031981,GO:0043226,GO:0043227,GO:0043228,GO:0043229,GO:0043231,GO:0043232,GO:0043233,GO:0044422,GO:0044424,GO:0044428,GO:0044446,GO:0044464,GO:0070013	3.99187	3.75851e-99
Cre08.g358250.t1.2	Cre08.g358250	MCA1	petA mRNA stabilization factor	PentatricoPeptide Repeat protein, stabilizes petA mRNA	Pentatricopeptide repeat-containing protein	PS.lightreaction.cytochrome b6/f.biogenesis			3.98289	5.09682e-74
Cre10.g466450.t1.1	Cre10.g466450				RNA recognition motif. (a.k.a. RRM, RBD, or RNP domain)	RNA.RNA binding	K11294,K14411	GO:0000278,GO:0000280,GO:0000910,GO:0000911,GO:0000919,GO:0003674,GO:0003676,GO:0003723,GO:0003729,GO:0005488,GO:0005575,GO:0006996,GO:0007049,GO:0007067,GO:0008150,GO:0009832,GO:0009920,GO:0009987,GO:0016020,GO:0016043,GO:0019898,GO:0022402,GO:0022607,GO:0032506,GO:0042546,GO:0044085,GO:0044425,GO:0044699,GO:0044763,GO:0048285,GO:0051301,GO:0071554,GO:0071669,GO:0071840,GO:0097159,GO:1901363	3.97335	7.5233e-63
Cre16.g677800.t1.2	Cre16.g677800				TraB family	not assigned.unknown			3.92201	9.0844e-09
Cre01.g050500.t1.1	Cre01.g050500	TCB1	Translation factor for chloroplast petB RNA	PentratricoPeptide Repeat protein; homologous to HCF152 and containing a similar C-terminal domain	Pentatricopeptide repeat-containing protein	RNA.regulation of transcription			3.91774	1.87473e-40
Cre08.g383850.t1.1	Cre08.g383850					not assigned.unknown			3.91105	4.15657e-18
Cre14.g615950.t1.1	Cre14.g615950				elongation factor 3	transport.ABC transporters and multidrug resistance systems	K03235,K06158	GO:0000166,GO:0001882,GO:0001883,GO:0003674,GO:0003824,GO:0005488,GO:0005524,GO:0005575,GO:0005622,GO:0005623,GO:0005634,GO:0005737,GO:0005739,GO:0005829,GO:0005844,GO:0006139,GO:0006152,GO:0006163,GO:0006195,GO:0006200,GO:0006403,GO:0006405,GO:0006406,GO:0006725,GO:0006753,GO:0006793,GO:0006796,GO:0006807,GO:0006810,GO:0006913,GO:0008150,GO:0008152,GO:0009056,GO:0009116,GO:0009117,GO:0009119,GO:…	3.90795	3.33153e-62
Cre03.g177200.t1.2	Cre03.g177200	CRB3	RNA-binding protein C3, CELF family, subunit of CHLAMY1	RNA-binding protein of the CELF (CUGBP-ETR-3-like factors) family containing three RRM domains; spacer between RRM 2 and RRM 3 is rich in Met and Gly; subunit of the circadian RNA-binding protein CHLAMY 1 [PMID: 15190002]	RNA recognition motif. (a.k.a. RRM, RBD, or RNP domain)	RNA.RNA binding	K13207	GO:0003676	3.89	5.09724e-64
Cre02.g095121.t1.1	Cre02.g095121	PUS9	RNA pseudouridine synthase		0	nucleotide metabolism.deoxynucleotide metabolism.pseudouridine synthase		GO:0003723,GO:0009982,GO:0009451,GO:0001522	3.88161	2.05012e-16
Cre16.g679250.t1.2	Cre16.g679250	ELI1	Early light-inducible protein	belongs to chlorophyll A-B binding protein superfamily	early light-induced protein	not assigned.unknown			3.85364	1.50007e-51
Cre01.g029950.t1.2	Cre01.g029950				Protein of unknown function (DUF2454)	not assigned.unknown			3.84607	6.53273e-25
Cre12.g487200.t1.1	Cre12.g487200				WD domain, G-beta repeat	not assigned.unknown	K14818	GO:0005575,GO:0005622,GO:0005623,GO:0005737,GO:0005829,GO:0044424,GO:0044444,GO:0044464	3.84263	6.27053e-41
Cre13.g589400.t1.1	Cre13.g589400	PRL6	Predicted extracellular protein	CAP (Cysteine-rich secretory proteins, Antigen 5, and Pathogenesis-related 1 protein) superfamily protein; similar to LSG1, a Volvox carteri PR-1 like protein [PMID: 11891059] expressed during senescence of somatic cells; probably an extracellular protein, containing SCP / Tpx-1 / Ag5 / PR-1 / Sc7 family of extracellular domains; cd00168		not assigned.unknown			3.80599	2.19892e-25
Cre09.g391134.t1.1	Cre09.g391134					not assigned.unknown			3.80391	2.49387e-10
Cre01.g028600.t1.2	Cre01.g028600		Short-chain dehydrogenase/reductase	; 3-oxoacyl-[acyl-carrier-protein] reductase-related protein	reductase	misc.nitrilases, *nitrile lyases, berberine bridge enzymes, reticuline oxidases, troponine reductases	K07766,K13370	GO:0005575,GO:0005622,GO:0005623,GO:0005737,GO:0005739,GO:0006461,GO:0006996,GO:0007010,GO:0007275,GO:0008150,GO:0009653,GO:0009790,GO:0009792,GO:0009987,GO:0010927,GO:0016043,GO:0022607,GO:0030029,GO:0030036,GO:0030154,GO:0030239,GO:0031032,GO:0031033,GO:0031034,GO:0032501,GO:0032502,GO:0032989,GO:0034622,GO:0042692,GO:0043226,GO:0043227,GO:0043229,GO:0043231,GO:0043623,GO:0043933,GO:0044085,GO:…	3.79867	7.51519e-36
Cre07.g324500.t1.2	Cre07.g324500	MMP22	Matrix metalloproteinase	Matrix metalloproteinase belonging to the M11 peptidase family		not assigned.unknown			3.78875	7.21954e-16
Cre10.g426250.t1.1	Cre10.g426250				Pre-rRNA-processing protein TSR2	not assigned.unknown	K14800		3.75421	6.30834e-18
Cre01.g015650.t1.2	Cre01.g015650					not assigned.unknown			3.75343	1.24511e-21
Cre11.g467673.t1.1	Cre11.g467673	PDE24	3',5'-cyclic-nucleotide phosphodiesterase	Similar to calcium/calmodulin-dependent 3',5'-cyclic nucleotide phosphodiesterase IB from Rattus norvegicus. Long protein with C-terminal phosphodiesterase domain	3',5'-cyclic-nucleotide phosphodiesterase (EC 3.1.4.17)	not assigned.unknown	K13293,K13755,K18437	GO:0007165,GO:0004114	3.73259	7.43563e-06
Cre09.g397900.t1.2	Cre09.g397900				Cleft lip and palate transmembrane protein 1 (CLPTM1)	not assigned.unknown		GO:0005575,GO:0005622,GO:0005623,GO:0005737,GO:0005783,GO:0016020,GO:0043226,GO:0043227,GO:0043229,GO:0043231,GO:0044424,GO:0044444,GO:0044464	3.72697	2.91989e-38
Cre11.g467547.t1.1	Cre11.g467547				tRNA synthetases class I (E and Q), anti-codon binding domain	tetrapyrrole synthesis.glu-tRNA synthetase	K01885	GO:0005575,GO:0005622,GO:0005623,GO:0005737,GO:0005829,GO:0044424,GO:0044444,GO:0044464	3.72112	1.70256e-98
Cre07.g324200.t1.2	Cre07.g324200	BTA1	Diacylglyceryl-N,N,N-trimethylhomoserine synthesis protein	Multidomain fusion of bacterial BtaA and BtaB-like domains for synthesis of the major extraplastidic lipid diacylglyceryl-N,N,N-trimethylhomoserine. Acclimation to changing CO2 concentrations and light intensities was studied by Yamano et al. 2008	Protein of unknown function (DUF3419)	not assigned.unknown	K13621		3.71961	1.27828e-82
Cre12.g532314.t1.2	Cre12.g532314					protein.degradation.metalloprotease			3.7076	6.45955e-16
Cre02.g086550.t1.1	Cre02.g086550	CGL122	predicted Fe-S-cluster redox enzyme	Conserved in the Green Lineage	Inherit from virNOG: Radical SAM domain-containing protein	not assigned.unknown	K06941	GO:0051536,GO:0003824,GO:0008173,GO:0006364,GO:0005737	3.65253	1.23938e-30
Cre12.g496300.t1.1	Cre12.g496300					not assigned.unknown			3.64266	7.08205e-13
Cre03.g144967.t1.1	Cre03.g144967				ATPase family AAA domain-containing protein	protein.degradation.ubiquitin.proteasom	K17681	GO:0003674,GO:0005488,GO:0005575,GO:0005618,GO:0005622,GO:0005623,GO:0005737,GO:0005739,GO:0008270,GO:0009505,GO:0030312,GO:0043167,GO:0043169,GO:0043226,GO:0043227,GO:0043229,GO:0043231,GO:0044424,GO:0044444,GO:0044464,GO:0046872,GO:0046914,GO:0071944	3.62169	9.65379e-21
Cre12.g539100.t1.1	Cre12.g539100	HEL57	DEAD box RNA helicase	Most similar to At1g3197; contains stretches of 1 and 9 His residues	DEAD/DEAH box helicase	RNA.processing.RNA helicase	K14811	GO:0005575,GO:0005622,GO:0005623,GO:0005634,GO:0005730,GO:0005737,GO:0005829,GO:0031974,GO:0031981,GO:0043226,GO:0043227,GO:0043228,GO:0043229,GO:0043231,GO:0043232,GO:0043233,GO:0044422,GO:0044424,GO:0044428,GO:0044444,GO:0044446,GO:0044464,GO:0070013	3.60941	1.56901e-83
Cre03.g194150.t1.1	Cre03.g194150				Fcf2 pre-rRNA processing	not assigned.unknown			3.60737	1.30431e-59
Cre08.g360801.t1.1	Cre08.g360801				Inherit from KOG: Halo-acid dehalogenase-like hydrolase	not assigned.unknown			3.59409	2.10747e-51
Cre12.g552750.t1.2	Cre12.g552750					not assigned.unknown			3.59033	3.19009e-31
Cre17.g700000.t1.2	Cre17.g700000					not assigned.unknown			3.57719	1.60592e-18
Cre13.g588150.t1.2	Cre13.g588150				Inherit from virNOG: GDP-L-galactose phosphorylase	redox.ascorbate and glutathione.ascorbate.GDP-L-galactose-hexose-1-phosphate guanyltransferase	K14190	GO:0000302,GO:0003674,GO:0003824,GO:0004645,GO:0005575,GO:0005622,GO:0005623,GO:0005634,GO:0005737,GO:0005975,GO:0005996,GO:0006082,GO:0006766,GO:0006767,GO:0006950,GO:0006952,GO:0006979,GO:0008150,GO:0008152,GO:0008194,GO:0008905,GO:0008928,GO:0009058,GO:0009110,GO:0009266,GO:0009408,GO:0009607,GO:0009617,GO:0009628,GO:0009719,GO:0009725,GO:0009753,GO:0009987,GO:0010033,GO:0010035,GO:0010193,GO:…	3.55641	5.29682e-44
Cre02.g144800.t1.1	Cre02.g144800	LCI8	N-acetylglutamate synthase/acetylglutamate kinase	Putative N-acetylglutamate synthase (EC 2.3.1.1) involved in arginine biosynthesis; amino-acid N-acetyltransferase; similar to Arabidopsis (GenBank NP_974701) and Methylococcus capsulatus (GenBank YP_114514) genes; Low-CO2 inducible gene revealed by cDNA array analyses; regulated by CCM1 [PMID: 15235119]	Amino acid kinase family	misc.GCN5-related N-acetyltransferase	K14682	GO:0008080	3.54733	1.20916e-29
Cre01.g009101.t1.1	Cre01.g009101					not assigned.unknown			3.54386	1.55066e-28
Cre01.g048750.t1.2	Cre01.g048750	PPR7	PentratricoPeptide Repeat protein		PPR repeat	not assigned.unknown			3.52146	8.56797e-52
Cre03.g168500.t1.2	Cre03.g168500				0	not assigned.unknown			3.50876	7.11541e-09
Cre16.g673001.t1.1	Cre16.g673001	LCI2	Low-CO2 inducible protein		Kua-ubiquitin conjugating enzyme hybrid localisation domain	not assigned.unknown	K10704	GO:0003674,GO:0003824,GO:0005575,GO:0005622,GO:0005623,GO:0005737,GO:0006082,GO:0006629,GO:0006631,GO:0006633,GO:0006636,GO:0006644,GO:0006650,GO:0006793,GO:0006796,GO:0008150,GO:0008152,GO:0008610,GO:0009058,GO:0009507,GO:0009536,GO:0009628,GO:0009987,GO:0016053,GO:0016491,GO:0016705,GO:0019637,GO:0019752,GO:0032787,GO:0033559,GO:0043226,GO:0043227,GO:0043229,GO:0043231,GO:0043436,GO:0044237,GO:…	3.49169	1.27983e-66
Cre13.g565650.t1.2	Cre13.g565650				Polyprenyl synthetase	secondary metabolism.isoprenoids.non-mevalonate pathway.geranylgeranyl pyrophosphate synthase	K05356	GO:0003674,GO:0003824,GO:0005575,GO:0005622,GO:0005623,GO:0005737,GO:0005783,GO:0006732,GO:0006733,GO:0006743,GO:0006744,GO:0008150,GO:0008152,GO:0009058,GO:0009108,GO:0009507,GO:0009532,GO:0009536,GO:0009570,GO:0009987,GO:0016740,GO:0016765,GO:0042180,GO:0042181,GO:0042375,GO:0043226,GO:0043227,GO:0043229,GO:0043231,GO:0044237,GO:0044249,GO:0044281,GO:0044283,GO:0044422,GO:0044424,GO:0044434,GO:…	3.49075	7.93492e-106
Cre11.g468350.t1.2	Cre11.g468350				FAD binding domain	not assigned.unknown	K00486		3.48182	6.52237e-23
Cre03.g212977.t1.1	Cre03.g212977				E1A binding protein p300	RNA.regulation of transcription.Histone acetyltransferases	K03963,K04498	GO:0005575,GO:0005622,GO:0005623,GO:0005634,GO:0043226,GO:0043227,GO:0043229,GO:0043231,GO:0044424,GO:0044464	3.47462	1.5887e-18
Cre07.g332800.t1.2	Cre07.g332800				Nrap protein	not assigned.unknown	K14544	GO:0005575,GO:0005622,GO:0005623,GO:0005737,GO:0005829,GO:0044424,GO:0044444,GO:0044464	3.46487	1.67052e-10
Cre13.g602700.t1.1	Cre13.g602700				Protein SUPPRESSOR OF PHYA-105	signalling.light	K10143	GO:0000151,GO:0005575,GO:0005622,GO:0005623,GO:0005634,GO:0031461,GO:0032991,GO:0043226,GO:0043227,GO:0043229,GO:0043231,GO:0043234,GO:0044424,GO:0044464,GO:0080008	3.45231	5.03569e-26
Cre04.g222750.t1.1	Cre04.g222750	CCP2	Low-CO2-inducible membrane protein	related to mitochondrial substrate carrier proteins; Chen et al. 1997 [PMID: 9159951]; reproted to be localized in chloroplast . CCP2 and LCID are located in head-to-head orientation, like nearby CCP1 and LCIE; involved in acclimation to changing CO2 concentrations	mitochondrial carnitine acylcarnitine carrier-like	PS.carbon concentrating mechanism.algal	K15109	GO:0005575,GO:0005622,GO:0005623,GO:0005737,GO:0005739,GO:0005740,GO:0005743,GO:0006810,GO:0006811,GO:0006812,GO:0006820,GO:0006839,GO:0006865,GO:0008150,GO:0009507,GO:0009536,GO:0009987,GO:0015711,GO:0015822,GO:0015849,GO:0016020,GO:0019866,GO:0031090,GO:0031966,GO:0031967,GO:0031975,GO:0043226,GO:0043227,GO:0043229,GO:0043231,GO:0044422,GO:0044424,GO:0044429,GO:0044444,GO:0044446,GO:0044464,GO:…	3.44652	5.7432e-24
Cre16.g662150.t1.2	Cre16.g662150	CCB1	conserved protein required for cyt b6 assembly	involved in heme c covalent linkage to cyt b6; conserved in plant lineage and diatoms (organisms performing oxygenic photosynthesis). Localized to chloroplast. PMID: 17535914	Protein of unknown function (DUF3529)	not assigned.unknown		GO:0005575,GO:0005622,GO:0005623,GO:0005737,GO:0006461,GO:0008150,GO:0009507,GO:0009536,GO:0010190,GO:0016043,GO:0017004,GO:0022607,GO:0034622,GO:0043226,GO:0043227,GO:0043229,GO:0043231,GO:0043623,GO:0043933,GO:0044085,GO:0044424,GO:0044444,GO:0044464,GO:0065003,GO:0070271,GO:0071822,GO:0071840	3.43396	2.54717e-24
Cre12.g519300.t1.2	Cre12.g519300	TEF9	conserved expressed protein, possible chloroplast localization		0	PS.lightreaction.unspecified.TEF		GO:0005575,GO:0005622,GO:0005623,GO:0005737,GO:0009507,GO:0009526,GO:0009528,GO:0009534,GO:0009536,GO:0009579,GO:0009706,GO:0009941,GO:0016020,GO:0019866,GO:0031090,GO:0031967,GO:0031969,GO:0031975,GO:0031976,GO:0031984,GO:0042170,GO:0043226,GO:0043227,GO:0043229,GO:0043231,GO:0044422,GO:0044424,GO:0044434,GO:0044435,GO:0044444,GO:0044446,GO:0044464	3.4214	2.06782e-89
Cre19.g751047.t1.1	Cre19.g751047		LCI12 paralog	belongs to a small gene family specific of Chlamydomonas		not assigned.unknown			3.41541	8.56263e-63
Cre12.g541777.t1.1	Cre12.g541777	CGL95	SET domain-containing protein		Rubisco LSMT substrate-binding	RNA.regulation of transcription.SET-domain transcriptional regulator family		GO:0005575,GO:0005622,GO:0005623,GO:0005737,GO:0009507,GO:0009536,GO:0043226,GO:0043227,GO:0043229,GO:0043231,GO:0044424,GO:0044444,GO:0044464	3.41091	5.11672e-37
Cre02.g087600.t1.1	Cre02.g087600		SNF2-related DNA/RNA helicase	SNF2-related helicase. ChromoDB CHR342	SNF2 family N-terminal domain	RNA.regulation of transcription.Chromatin Remodeling Factors	K14439	GO:0005524	3.39144	2.27638e-66
Cre13.g568316.t1.2	Cre13.g568316					not assigned.unknown			3.33417	1.30031e-23
Cre01.g055400.t1.2	Cre01.g055400				SRP40, C-terminal domain	not assigned.unknown		GO:0005575,GO:0005622,GO:0005623,GO:0005634,GO:0005730,GO:0031974,GO:0031981,GO:0043226,GO:0043227,GO:0043228,GO:0043229,GO:0043231,GO:0043232,GO:0043233,GO:0044422,GO:0044424,GO:0044428,GO:0044446,GO:0044464,GO:0070013	3.3229	1.68295e-50
Cre01.g039350.t1.2	Cre01.g039350	NCR2	Cytochrome P450 reductase, possibly CYP505 family	NADPH-cytochrome P450 reductase (NADPH-ferrihemoprotein reductase)	FAD binding domain	secondary metabolism.phenylpropanoids	K00327	GO:0003674,GO:0003824,GO:0003958,GO:0005575,GO:0005622,GO:0005623,GO:0005737,GO:0005783,GO:0005789,GO:0005829,GO:0006725,GO:0006950,GO:0006979,GO:0008150,GO:0008152,GO:0009507,GO:0009536,GO:0009698,GO:0009719,GO:0009725,GO:0009737,GO:0009987,GO:0010033,GO:0012505,GO:0016020,GO:0016491,GO:0016651,GO:0016653,GO:0019748,GO:0031090,GO:0033993,GO:0042175,GO:0042221,GO:0043226,GO:0043227,GO:0043229,GO:…	3.31994	5.06003e-29
Cre09.g389250.t1.2	Cre09.g389250	AOF1	Amine oxidase, flavin-containing		Flavin containing amine oxidoreductase	misc.oxidases - copper, flavone etc			3.31912	5.715e-20
Cre08.g372100.t1.2	Cre08.g372100	HSP70A	Heat shock protein 70A	HSP70A is one of 9 genes encoding HSP70-like proteins in Chlamydomonas; HSP70A is localized to the cytosol and to flagella; it is inducible by heat shock and light [PMID: 2779571, 1541398, 16151252, 16143837]. Found in the flagellar proteome [PMID: 15998802]	Hsp70 protein	protein.folding.chaperones and co-chaperones.HSP70s.chaperones	K03283	GO:0000166,GO:0000302,GO:0001882,GO:0001883,GO:0003674,GO:0005488,GO:0005524,GO:0005575,GO:0005576,GO:0005618,GO:0005622,GO:0005623,GO:0005634,GO:0005730,GO:0005737,GO:0005739,GO:0005773,GO:0005774,GO:0005794,GO:0005829,GO:0005840,GO:0005886,GO:0005911,GO:0006464,GO:0006950,GO:0006952,GO:0006979,GO:0008150,GO:0008152,GO:0009266,GO:0009314,GO:0009408,GO:0009409,GO:0009416,GO:0009506,GO:0009507,GO:…	3.28654	2.29212e-117
Cre16.g657800.t1.1	Cre16.g657800	CCD3	Carotenoid cleavage dioxygenase	related to carotenoid 9,10-9',10' cleavage dioxygenase which in land plants participates in abscisic acid biosynthesis; could play a similar role (PMID: 16327238)	Retinal pigment epithelial membrane protein	not assigned.unknown	K00464,K17912	GO:0001763,GO:0003674,GO:0003824,GO:0005575,GO:0005622,GO:0005623,GO:0005737,GO:0006629,GO:0006720,GO:0007275,GO:0008150,GO:0008152,GO:0008300,GO:0009056,GO:0009507,GO:0009536,GO:0009653,GO:0009719,GO:0009725,GO:0009733,GO:0009987,GO:0010016,GO:0010033,GO:0010223,GO:0010346,GO:0010436,GO:0016042,GO:0016119,GO:0016121,GO:0016491,GO:0016701,GO:0016702,GO:0032501,GO:0032502,GO:0042214,GO:0042221,GO:…	3.26675	3.17444e-21
Cre13.g583050.t1.1	Cre13.g583050		Pheophorbide a oxygenase-related protein	Contains Rieske iron-sulfur cluster domain; similar to Tic55-II; belongs to the classical family of short chain dehydrogenases [PMID: 15180984]	rieske 2fe-2S domain-containing protein	misc.gluco-, galacto- and mannosidases	K13071,K13600	GO:0005575,GO:0005622,GO:0005623,GO:0005737,GO:0009507,GO:0009526,GO:0009528,GO:0009534,GO:0009535,GO:0009536,GO:0009579,GO:0009706,GO:0009941,GO:0016020,GO:0019866,GO:0031090,GO:0031967,GO:0031969,GO:0031975,GO:0031976,GO:0031984,GO:0034357,GO:0042170,GO:0042651,GO:0043226,GO:0043227,GO:0043229,GO:0043231,GO:0044422,GO:0044424,GO:0044434,GO:0044435,GO:0044436,GO:0044444,GO:0044446,GO:0044464,GO:…	3.2639	1.2367e-07
Cre16.g686400.t1.2	Cre16.g686400		FAD-dependent oxidoreductase		Inherit from euNOG: flavin-containing amine oxidasedehydrogenase	not assigned.unknown			3.2534	1.47867e-11
Cre12.g558550.t1.2	Cre12.g558550	CPLD60	possible hydrolase	Conserved in the Plant Lineage and Diatoms	hydrolase, alpha beta fold family protein	not assigned.unknown			3.24093	1.39315e-16
Cre13.g580900.t1.1	Cre13.g580900				Serine threonine-protein kinase Rio1	protein.postranslational modification	K07178	GO:0004674	3.22373	1.03924e-59
Cre02.g109050.t1.2	Cre02.g109050	OPR5	OctotricoPeptide Repeat Protein	octotricoPeptide (octatricoPeptide) Repeat (OPR) Protein; contains a C-terminal RAP domain	0	not assigned.unknown			3.21942	3.32294e-34
Cre01.g021050.t1.2	Cre01.g021050	TIM22A	translocase of inner mitochondrial membrane 22 homolog	Mitochondrial import inner membrane translocase subunit of 22 kDa, belongs to TIM17/TIM22/TIM23 family. Four TIM22-related proteins are present in Arabidopsis, three in Chlamydomonas	inner membrane translocase	protein.targeting.mitochondria	K17790	GO:0000003,GO:0003006,GO:0005575,GO:0005622,GO:0005623,GO:0005737,GO:0005739,GO:0005740,GO:0005743,GO:0007275,GO:0008150,GO:0009790,GO:0009791,GO:0009793,GO:0010154,GO:0016020,GO:0019866,GO:0022414,GO:0031090,GO:0031966,GO:0031967,GO:0031975,GO:0032501,GO:0032502,GO:0043226,GO:0043227,GO:0043229,GO:0043231,GO:0044422,GO:0044424,GO:0044429,GO:0044444,GO:0044446,GO:0044464,GO:0044699,GO:0044707,GO:…	3.21675	1.34899e-06
Cre09.g392579.t1.1	Cre09.g392579	OPR10	OctotricoPeptide Repeat Protein	octotricoPeptide (octatricoPeptide) Repeat (OPR) Protein		not assigned.unknown			3.19631	1.06551e-13
Cre09.g398252.t1.1	Cre09.g398252				short chain dehydrogenase	misc.short chain dehydrogenase/reductase (SDR)	K11153		3.19579	9.92859e-28
Cre03.g191950.t1.2	Cre03.g191950	CGLD31	RimM-like protein	Conserved in the Green Lineage and Diatoms	RimM N-terminal domain	RNA.processing	K02860	GO:0005575,GO:0005622,GO:0005623,GO:0005737,GO:0009507,GO:0009536,GO:0043226,GO:0043227,GO:0043229,GO:0043231,GO:0044424,GO:0044444,GO:0044464	3.19267	1.15126e-18
Cre12.g548000.t1.2	Cre12.g548000				Inherit from virNOG: U3 small nucleolar RNA-associated protein 10	not assigned.unknown	K14550	GO:0005575,GO:0005622,GO:0005623,GO:0005634,GO:0005730,GO:0031974,GO:0031981,GO:0043226,GO:0043227,GO:0043228,GO:0043229,GO:0043231,GO:0043232,GO:0043233,GO:0044422,GO:0044424,GO:0044428,GO:0044446,GO:0044464,GO:0070013	3.19067	1.26078e-51
Cre09.g412300.t1.2	Cre09.g412300	TIM16	Presequence translocase-associated protein import motor subunit	TIM16, subunit of the presequence translocase-associated protein import complex (TIM23), which drives the completion of protein transport into the mitochondrial matrix. Also named PAM16	Pam16	not assigned.unknown	K17805	GO:0005575,GO:0005622,GO:0005623,GO:0005737,GO:0005739,GO:0043226,GO:0043227,GO:0043229,GO:0043231,GO:0044424,GO:0044444,GO:0044464	3.18336	4.61332e-08
Cre16.g658450.t1.2	Cre16.g658450				GTPase that plays an essential role in the late steps of ribosome biogenesis (By similarity)	signalling.G-proteins	K03977	GO:0005575,GO:0005622,GO:0005623,GO:0005737,GO:0009507,GO:0009536,GO:0043226,GO:0043227,GO:0043229,GO:0043231,GO:0044424,GO:0044444,GO:0044464	3.18112	4.47084e-33
Cre02.g142146.t1.1	Cre02.g142146	CGL102	predicted protein		NmrA-like family	not assigned.unknown		GO:0003674,GO:0003676,GO:0003723,GO:0003743,GO:0005488,GO:0005575,GO:0005622,GO:0005623,GO:0005737,GO:0006091,GO:0006412,GO:0006413,GO:0006461,GO:0008135,GO:0008150,GO:0008152,GO:0009058,GO:0009059,GO:0009507,GO:0009534,GO:0009536,GO:0009579,GO:0009987,GO:0010207,GO:0010467,GO:0015979,GO:0016043,GO:0019538,GO:0019684,GO:0022607,GO:0031976,GO:0031984,GO:0034622,GO:0034645,GO:0043170,GO:0043226,GO:…	3.17293	7.84336e-63
Cre12.g550400.t1.2	Cre12.g550400	GRX2	Glutaredoxin, CPYC type	Glutaredoxin 2, CPYC type glutaredoxin, probably cytosolic. PMID: 16328797	Glutaredoxin	redox.glutaredoxins	K03676	GO:0005575,GO:0005622,GO:0005623,GO:0005737,GO:0005783,GO:0005794,GO:0043226,GO:0043227,GO:0043229,GO:0043231,GO:0044424,GO:0044444,GO:0044464	3.15144	7.81901e-24
Cre10.g452650.t1.2	Cre10.g452650	TIM17	Mitochondrial inner membrane translocase subunit	Mitochondrial import inner membrane translocase subunit Tim17. Essential component of the TIM23 complex, a complex that mediates the translocation of transit peptide-containing proteins across the mitochondrial inner membrane	Tim17/Tim22/Tim23/Pmp24 family	protein.targeting.mitochondria	K17795	GO:0005575,GO:0005622,GO:0005623,GO:0005737,GO:0005739,GO:0005740,GO:0005741,GO:0005743,GO:0005744,GO:0016020,GO:0019866,GO:0019867,GO:0031090,GO:0031966,GO:0031967,GO:0031968,GO:0031975,GO:0032991,GO:0043226,GO:0043227,GO:0043229,GO:0043231,GO:0043234,GO:0044422,GO:0044424,GO:0044425,GO:0044429,GO:0044444,GO:0044446,GO:0044455,GO:0044464	3.15079	2.23626e-41
Cre17.g724850.t1.2	Cre17.g724850				WD domain, G-beta repeat	not assigned.unknown	K14848	GO:0000151,GO:0005575,GO:0005622,GO:0005623,GO:0031461,GO:0032991,GO:0043234,GO:0044424,GO:0044464,GO:0080008	3.14869	7.92711e-63
Cre10.g457950.t1.1	Cre10.g457950				0	not assigned.unknown			3.1403	3.74128e-09
Cre12.g528950.t1.1	Cre12.g528950	PUF1	Puf protein	Puf protein: contains pumilio-family RNA binding domains (PUF). Puf protein family thought to repress gene expression by affecting mRNA translation or stability.	Pumilio	not assigned.unknown	K14844	GO:0005575,GO:0005622,GO:0005623,GO:0005634,GO:0005730,GO:0031974,GO:0031981,GO:0043226,GO:0043227,GO:0043228,GO:0043229,GO:0043231,GO:0043232,GO:0043233,GO:0044422,GO:0044424,GO:0044428,GO:0044446,GO:0044464,GO:0070013	3.13829	3.90828e-52
Cre16.g651801.t1.1	Cre16.g651801				metalloendopeptidase activity	not assigned.unknown	K01408	GO:0005575,GO:0005622,GO:0005623,GO:0005737,GO:0005777,GO:0042579,GO:0043226,GO:0043227,GO:0043229,GO:0043231,GO:0044424,GO:0044444,GO:0044464	3.13562	1.3363e-06
Cre09.g411200.t1.2	Cre09.g411200	TEF5	Rieske [2Fe-2S] domain, putative, chloroplast location proposed		Inherit from COG: nitrite reductase (nad(p)h) small subunit	misc. other Ferredoxins and Rieske domain		GO:0005575,GO:0005622,GO:0005623,GO:0005737,GO:0009507,GO:0009526,GO:0009534,GO:0009535,GO:0009536,GO:0009579,GO:0009941,GO:0016020,GO:0031967,GO:0031975,GO:0031976,GO:0031984,GO:0034357,GO:0042651,GO:0043226,GO:0043227,GO:0043229,GO:0043231,GO:0044422,GO:0044424,GO:0044434,GO:0044435,GO:0044436,GO:0044444,GO:0044446,GO:0044464,GO:0055035	3.13353	1.50584e-95
Cre03.g195200.t1.2	Cre03.g195200	CGL76	Conserved in the Green Lineage		Putative lysophospholipase	not assigned.unknown		GO:0005575,GO:0005622,GO:0005623,GO:0005737,GO:0009507,GO:0009526,GO:0009532,GO:0009536,GO:0009570,GO:0009941,GO:0031967,GO:0031975,GO:0043226,GO:0043227,GO:0043229,GO:0043231,GO:0044422,GO:0044424,GO:0044434,GO:0044435,GO:0044444,GO:0044446,GO:0044464	3.1255	1.22457e-10
Cre02.g078507.t1.2	Cre02.g078507				0	not assigned.unknown		GO:0010207	3.12426	2.55098e-30
Cre03.g197000.t1.2	Cre03.g197000			null-allele mutant was isolated (PMID 29743196)	Brix	protein.synthesis.ribosome biogenesis.BRIX	K14847	GO:0005575,GO:0005622,GO:0005623,GO:0005634,GO:0005730,GO:0031974,GO:0031981,GO:0043226,GO:0043227,GO:0043228,GO:0043229,GO:0043231,GO:0043232,GO:0043233,GO:0044422,GO:0044424,GO:0044428,GO:0044446,GO:0044464,GO:0070013	3.12209	1.18082e-64
Cre07.g319750.t1.2	Cre07.g319750	HEL35	DEAD box ATP-dependent RNA helicase		DEAD-box ATP-dependent RNA helicase	DNA.synthesis/chromatin structure	K14807	GO:0003674,GO:0005488,GO:0005515,GO:0017151,GO:0019899	3.12087	1.13312e-07
Cre06.g264500.t1.2	Cre06.g264500				Inherit from virNOG: Pre-rRNA-processing protein	RNA.regulation of transcription.General Transcription, TBP-binding protein	K14785		3.11954	5.14051e-15
Cre21.g752647.t1.1	Cre21.g752647					not assigned.unknown			3.10771	1.55884e-22
Cre06.g270450.t1.1	Cre06.g270450			null-allele mutant was isolated (PMID 29743196)		not assigned.unknown			3.09374	1.6787e-31
Cre06.g283700.t1.2	Cre06.g283700					not assigned.unknown			3.09133	3.6892e-10
Cre03.g198250.t1.2	Cre03.g198250		LCI12 paralog	belongs to a small gene family specific of Chlamydomonas		not assigned.unknown			3.09031	5.55196e-117
Cre11.g467781.t1.1	Cre11.g467781	FAP151	Flagellar Associated Protein 151	Similar to Non-Transporter ABC Protein	ABC transporter	transport.ABC transporters and multidrug resistance systems	K06185	GO:0003674,GO:0005215,GO:0005575,GO:0005623,GO:0005886,GO:0006810,GO:0008150,GO:0016020,GO:0044464,GO:0051179,GO:0051234,GO:0071944	3.0674	2.27165e-31
Cre09.g399910.t1.1	Cre09.g399910					not assigned.unknown			3.06537	5.27539e-07
Cre14.g630883.t1.1	Cre14.g630883			May contain additional coding sequence in intronic N-island PMID: 27175017	Fatty acid desaturase	lipid metabolism.FA synthesis and FA elongation.ACP desaturase	K03921	GO:0002213,GO:0002252,GO:0002376,GO:0003674,GO:0003824,GO:0004768,GO:0005575,GO:0005622,GO:0005623,GO:0005737,GO:0006082,GO:0006629,GO:0006631,GO:0006633,GO:0006636,GO:0006950,GO:0006952,GO:0008150,GO:0008152,GO:0008610,GO:0009058,GO:0009507,GO:0009532,GO:0009534,GO:0009536,GO:0009570,GO:0009579,GO:0009607,GO:0009615,GO:0009617,GO:0009625,GO:0009966,GO:0009987,GO:0010646,GO:0016053,GO:0016215,GO:…	3.06509	1.23443e-38
Cre12.g505200.t1.2	Cre12.g505200	HEL51	DEAD/DEAH box helicase		DEAD/DEAH box helicase	RNA.processing.RNA helicase	K14777	GO:0005524,GO:0003676	3.06193	4.79566e-23
Cre12.g485800.t1.2	Cre12.g485800	FTSH1	FtsH-like membrane ATPase/metalloprotease	FtsH protease 1, type A; chloroplast-targeted; membrane-bound metalloprotease (M41) with AAA domain; ortholog of Arabidopsis FtsH1=Var1 and FtsH5	Peptidase family M41	protein.degradation.metalloprotease	K03798	GO:0003674,GO:0003824,GO:0004176,GO:0005575,GO:0005622,GO:0005623,GO:0005737,GO:0006091,GO:0006139,GO:0006152,GO:0006163,GO:0006195,GO:0006200,GO:0006725,GO:0006753,GO:0006793,GO:0006796,GO:0006807,GO:0008150,GO:0008152,GO:0008233,GO:0009056,GO:0009057,GO:0009116,GO:0009117,GO:0009119,GO:0009123,GO:0009125,GO:0009126,GO:0009128,GO:0009141,GO:0009143,GO:0009144,GO:0009146,GO:0009150,GO:0009154,GO:…	3.05316	4.92195e-84
Cre09.g393950.t1.2	Cre09.g393950	FHL2	FtsH-like ATPase	Similar to AAA domain of FtsH protease, but lacks peptidase domain; may function with Tic214 (Ycf2) in the TIC translocon	ATPase family associated with various cellular activities (AAA)	protein.degradation.metalloprotease	K03798	GO:0005575,GO:0005622,GO:0005623,GO:0005737,GO:0009507,GO:0009526,GO:0009536,GO:0009941,GO:0031967,GO:0031975,GO:0043226,GO:0043227,GO:0043229,GO:0043231,GO:0044422,GO:0044424,GO:0044434,GO:0044435,GO:0044444,GO:0044446,GO:0044464	3.05021	1.4686e-16
Cre16.g649600.t1.2	Cre16.g649600	PUF4	Puf protein	Puf protein: contains pumilio-family RNA binding domains (PUF). Puf protein family thought to repress gene expression by affecting mRNA translation or stability.	Inherit from virNOG: Pumilio	not assigned.unknown	K14790	GO:0005575,GO:0005622,GO:0005623,GO:0005634,GO:0005730,GO:0008150,GO:0009743,GO:0009744,GO:0009746,GO:0009749,GO:0010033,GO:0010252,GO:0031974,GO:0031981,GO:0034284,GO:0034285,GO:0042221,GO:0042592,GO:0043226,GO:0043227,GO:0043228,GO:0043229,GO:0043231,GO:0043232,GO:0043233,GO:0044422,GO:0044424,GO:0044428,GO:0044446,GO:0044464,GO:0048878,GO:0050896,GO:0065007,GO:0065008,GO:0070013,GO:1901700	3.04849	8.61591e-42
Cre17.g720050.t1.2	Cre17.g720050	FTSH2	membrane AAA-metalloprotease, chloroplast	FtsH protease 2, type B; AAA metalloprotease protease, chloroplast; ortholog of Arabidopsis FtsH2=Var2 and FtsH8	Peptidase family M41	protein.degradation.metalloprotease	K03798	GO:0003674,GO:0003824,GO:0004176,GO:0005575,GO:0005622,GO:0005623,GO:0005737,GO:0006091,GO:0006139,GO:0006152,GO:0006163,GO:0006195,GO:0006200,GO:0006725,GO:0006753,GO:0006793,GO:0006796,GO:0006807,GO:0006996,GO:0008150,GO:0008152,GO:0008233,GO:0008237,GO:0009056,GO:0009057,GO:0009116,GO:0009117,GO:0009119,GO:0009123,GO:0009125,GO:0009126,GO:0009128,GO:0009141,GO:0009143,GO:0009144,GO:0009146,GO:…	3.04439	8.37422e-117
Cre17.g727700.t1.1	Cre17.g727700	HEL65	DEAD box ATP-dependent RNA helicase		DEAD-box ATP-dependent RNA helicase	RNA.processing.RNA helicase	K16911	GO:0000373,GO:0000375,GO:0000377,GO:0003674,GO:0003676,GO:0003677,GO:0003723,GO:0005488,GO:0005575,GO:0005618,GO:0005622,GO:0005623,GO:0005634,GO:0005730,GO:0005737,GO:0005739,GO:0006139,GO:0006396,GO:0006725,GO:0006807,GO:0006950,GO:0006970,GO:0008150,GO:0008152,GO:0008380,GO:0009266,GO:0009409,GO:0009414,GO:0009415,GO:0009507,GO:0009526,GO:0009532,GO:0009536,GO:0009570,GO:0009628,GO:0009651,GO:…	3.04414	3.65785e-61
Cre10.g440450.t1.2	Cre10.g440450	PSB28	Photosystem II associated subunit 28	Chloroplast precursor; Synechocystis homolog associates with stromal side of RC47 intermediate during repair; can be crosslinked with cyt b559	photosystem II	PS.lightreaction.photosystem II.PSII polypeptide subunits	K08903	GO:0005575,GO:0005622,GO:0005623,GO:0005737,GO:0009507,GO:0009534,GO:0009535,GO:0009536,GO:0009579,GO:0016020,GO:0031976,GO:0031984,GO:0034357,GO:0042651,GO:0043226,GO:0043227,GO:0043229,GO:0043231,GO:0044422,GO:0044424,GO:0044434,GO:0044435,GO:0044436,GO:0044444,GO:0044446,GO:0044464,GO:0055035	3.04411	1.58002e-44
Cre02.g109950.t1.2	Cre02.g109950	HLIP1	peptidyl-prolyl cis-trans isomerase, FKBP-type	Single helix protein similar to the HLIPs. A member of the extended LHC gene family. The protein is required for viability in high light in cyanobacteria and appears to be involved in stress acclimation	One helix protein	not assigned.unknown			3.03903	3.54756e-57
Cre04.g221550.t1.2	Cre04.g221550		FAD-dependent oxidoreductase		FAD dependent oxidoreductase	not assigned.unknown	K14606		3.02746	4.40133e-33
Cre16.g673617.t1.1	Cre16.g673617	PRF1	Peptide chain release factor	Mitochondrial peptide chain release factor 1, similar to eubacterial class 1 release factors (prfA, RF1); (reliability class 3 by TargetP)	peptide chain release factor	protein.synthesis.release	K02835	GO:0003674,GO:0003676,GO:0003723,GO:0003747,GO:0005488,GO:0005575,GO:0005622,GO:0005623,GO:0005737,GO:0006412,GO:0006415,GO:0006996,GO:0008079,GO:0008135,GO:0008150,GO:0008152,GO:0009058,GO:0009059,GO:0009507,GO:0009536,GO:0009657,GO:0009658,GO:0009668,GO:0009987,GO:0010027,GO:0010467,GO:0016043,GO:0016044,GO:0019538,GO:0022411,GO:0032544,GO:0032984,GO:0034645,GO:0043170,GO:0043226,GO:0043227,GO:…	3.02543	5.53556e-19
Cre08.g368500.t1.2	Cre08.g368500				MKI67 FHA domain-interacting nucleolar phosphoprotein-like	RNA.RNA binding	K14838	GO:0005575,GO:0005622,GO:0005623,GO:0005634,GO:0005730,GO:0031974,GO:0031981,GO:0043226,GO:0043227,GO:0043228,GO:0043229,GO:0043231,GO:0043232,GO:0043233,GO:0044422,GO:0044424,GO:0044428,GO:0044446,GO:0044464,GO:0070013	3.02504	1.15167e-20
Cre16.g683500.t1.2	Cre16.g683500	HEL64	DEAD/DEAH box helicase		Ddx49-related DEAD box helicase superfamily II protein	RNA.processing.RNA helicase	K14778	GO:0005575,GO:0005622,GO:0005623,GO:0005634,GO:0006139,GO:0006364,GO:0006396,GO:0006725,GO:0006807,GO:0007275,GO:0008150,GO:0008152,GO:0009553,GO:0009561,GO:0009791,GO:0009987,GO:0010467,GO:0016070,GO:0016072,GO:0022613,GO:0032501,GO:0032502,GO:0034470,GO:0034641,GO:0034660,GO:0042254,GO:0042995,GO:0043170,GO:0043226,GO:0043227,GO:0043229,GO:0043231,GO:0044085,GO:0044237,GO:0044238,GO:0044260,GO:…	3.02199	2.75519e-12
Cre01.g021600.t1.2	Cre01.g021600	HEL1	DEAD-box RNA helicase		DEAD/DEAH box helicase	RNA.processing.RNA helicase	K12823	GO:0003674,GO:0003724,GO:0003824,GO:0004004,GO:0004386,GO:0005575,GO:0005622,GO:0005623,GO:0005634,GO:0005737,GO:0005773,GO:0006139,GO:0006152,GO:0006163,GO:0006195,GO:0006200,GO:0006725,GO:0006753,GO:0006793,GO:0006796,GO:0006807,GO:0008026,GO:0008150,GO:0008152,GO:0008186,GO:0009056,GO:0009116,GO:0009117,GO:0009119,GO:0009123,GO:0009125,GO:0009126,GO:0009128,GO:0009141,GO:0009143,GO:0009144,GO:…	3.01467	2.32156e-32
Cre12.g499000.t1.2	Cre12.g499000					not assigned.unknown			3.00875	2.08404e-66
Cre01.g020950.t1.2	Cre01.g020950				ribosome biogenesis regulatory protein	not assigned.unknown	K14852	GO:0005575,GO:0005622,GO:0005623,GO:0005634,GO:0005730,GO:0031974,GO:0031981,GO:0043226,GO:0043227,GO:0043228,GO:0043229,GO:0043231,GO:0043232,GO:0043233,GO:0044422,GO:0044424,GO:0044428,GO:0044446,GO:0044464,GO:0070013	3.00699	3.27761e-51
Cre03.g167051.t1.2	Cre03.g167051				SNO glutamine amidotransferase family	not assigned.unknown	K08681	GO:0003674,GO:0003824,GO:0004359,GO:0005575,GO:0005622,GO:0005623,GO:0005737,GO:0005829,GO:0006766,GO:0006767,GO:0006807,GO:0008150,GO:0008152,GO:0009058,GO:0009110,GO:0009987,GO:0016787,GO:0016810,GO:0016811,GO:0018130,GO:0034641,GO:0042364,GO:0042816,GO:0042819,GO:0044237,GO:0044249,GO:0044271,GO:0044281,GO:0044283,GO:0044424,GO:0044444,GO:0044464,GO:0044710,GO:0044711,GO:0046483,GO:0071704,GO:…	3.00206	6.65994e-22
Cre18.g748397.t1.1	Cre18.g748397	CGL143	predicted protein		0	PS.lightreaction.NADH DH			3.00042	3.01353e-29
Cre16.g689851.t1.1	Cre16.g689851				DNA helicase	not assigned.unknown	K15255		2.98693	1.75788e-05
Cre05.g248150.t1.2	Cre05.g248150	PGA2	1-acylglycerophosphocholine O-acyltransferase		Lysophosphatidylcholine acyltransferase	signalling.calcium	K13510,K13512	GO:0000139,GO:0001654,GO:0001894,GO:0003674,GO:0003824,GO:0005575,GO:0005622,GO:0005623,GO:0005737,GO:0005783,GO:0005789,GO:0005794,GO:0005795,GO:0006066,GO:0006082,GO:0006520,GO:0006575,GO:0006576,GO:0006629,GO:0006638,GO:0006639,GO:0006641,GO:0006644,GO:0006650,GO:0006654,GO:0006658,GO:0006663,GO:0006793,GO:0006796,GO:0006807,GO:0007275,GO:0007423,GO:0008150,GO:0008152,GO:0008374,GO:0008610,GO:…	2.97309	4.88792e-09
Cre13.g606850.t1.2	Cre13.g606850				WD domain, G-beta repeat	signalling.G-proteins	K14548	GO:0003002,GO:0005575,GO:0005622,GO:0005623,GO:0005634,GO:0007275,GO:0007389,GO:0008150,GO:0009653,GO:0009790,GO:0009791,GO:0009886,GO:0009887,GO:0009888,GO:0010015,GO:0010051,GO:0010073,GO:0010101,GO:0010102,GO:0010305,GO:0010311,GO:0010449,GO:0022622,GO:0032501,GO:0032502,GO:0032879,GO:0035266,GO:0040007,GO:0043226,GO:0043227,GO:0043229,GO:0043231,GO:0044424,GO:0044464,GO:0044699,GO:0044707,GO:…	2.97292	6.19187e-14
Cre02.g082300.t1.2	Cre02.g082300	SUR6	Surfeit 6-like protein	putative component of the nucleolar matrix with strong binding capacity for nucleic acids. Surfeit genes are believed to play a role as housekeeping genes. While tightly clustered in vertebrates, surfeit loci seem unlinked in invertebrates	Surfeit locus protein 6	not assigned.unknown			2.9667	2.63653e-22
Cre11.g467590.t1.1	Cre11.g467590					protein.postranslational modification			2.96206	6.63538e-20
Cre06.g263550.t1.2	Cre06.g263550	SELU1	SELU homolog	Similar to selenoprotein SELU, but lack selenocysteine residue; R53.5-related; low-CO2-inducible protein 7, regulated by CCM1 [PMID: 15235119]; identified in the flagellar and basal body proteome [PMID: 15137946] and upregulated by deflagellation	Inherit from KOG: family with sequence similarity 213, member	not assigned.unknown			2.95686	3.85644e-16
Cre16.g670500.t1.1	Cre16.g670500					not assigned.unknown			2.94683	3.33479e-17
Cre10.g430800.t1.1	Cre10.g430800				ABC1 family	transport.ABC transporters and multidrug resistance systems	K08869		2.94201	5.14785e-16
Cre01.g028450.t1.2	Cre01.g028450				Inherit from virNOG: Ribosomal RNA large subunit methyltransferase	not assigned.unknown		GO:0051536,GO:0003824,GO:0008173,GO:0006364,GO:0005737	2.9366	8.07593e-10
Cre09.g393200.t1.2	Cre09.g393200	HSP70C	Heat shock protein 70C	HSP70C is one of 9 genes encoding HSP70-like proteins in Chlamydomonas; HSP70C is localized to mitochondria; it is inducible by heat shock and light; PMID: 2779571, 16143837	Heat Shock Protein	protein.folding.chaperones and co-chaperones.HSP70s.chaperones	K03283,K04043	GO:0000166,GO:0001882,GO:0001883,GO:0003674,GO:0005488,GO:0005524,GO:0005575,GO:0005618,GO:0005622,GO:0005623,GO:0005737,GO:0005739,GO:0005773,GO:0005774,GO:0006950,GO:0006970,GO:0008150,GO:0009266,GO:0009408,GO:0009507,GO:0009536,GO:0009607,GO:0009615,GO:0009628,GO:0009651,GO:0010035,GO:0010038,GO:0016020,GO:0017076,GO:0030312,GO:0030554,GO:0031090,GO:0032549,GO:0032550,GO:0032553,GO:0032555,GO:…	2.9331	4.76669e-13
Cre17.g716400.t1.2	Cre17.g716400				Inherit from virNOG: zinc finger protein	RNA.regulation of transcription.C2H2 zinc finger family	K14816	GO:0001071,GO:0003674,GO:0003700,GO:0006355,GO:0008150,GO:0009889,GO:0010468,GO:0010556,GO:0019219,GO:0019222,GO:0031323,GO:0031326,GO:0050789,GO:0050794,GO:0051171,GO:0051252,GO:0060255,GO:0065007,GO:0080090,GO:2000112,GO:2001141	2.93173	1.41599e-55
Cre03.g201050.t1.2	Cre03.g201050	ZNJ2	DnaJ-like Zinc-finger protein	contains a Zn-finger domain with CXXCXGXG motif, also found in DnaJ co-chaperones; possibly directed to thylakoid lumen; orthologous to thylakoid lumenal P17.1 (At3g44020)	0	not assigned.unknown			2.93041	3.01246e-05
Cre12.g554528.t1.1	Cre12.g554528	PPR10	PentratricoPeptide Repeat protein			not assigned.unknown			2.93	1.0271e-06
Cre12.g538500.t1.1	Cre12.g538500				Dip2/Utp12 Family	not assigned.unknown	K14546		2.92507	8.57163e-60
Cre14.g624350.t1.2	Cre14.g624350	VTE6	Tocopherol O-methyltransferase	gamma-tocopherol methyltransferase. MPBQ/MSBQ methyltransferase (cyanobacterial type), chloroplast precursor	Mycolic acid cyclopropane synthetase	secondary metabolism.isoprenoids.tocopherol biosynthesis.tocopherol methyltransferase	K18534	GO:0008168,GO:0008152	2.92309	4.24863e-52
Cre17.g741850.t1.2	Cre17.g741850	HNR1	Heterogeneous nuclear ribonucleoprotein	contains two RRM (RNP-1) RNA-binding motifs similar to human Heterogeneous Nuclear Ribonucleoprotein H3 (hnRNP H3)	heterogeneous nuclear ribonucleoprotein	not assigned.unknown	K12898		2.92194	2.53476e-61
Cre06.g291150.t1.1	Cre06.g291150	HEL29	DEAD/DEAH box helicase		(RNA) helicase	RNA.processing.RNA helicase	K12823	GO:0005524,GO:0003676	2.91935	7.89095e-18
Cre14.g620900.t1.2	Cre14.g620900					not assigned.unknown			2.91567	4.00762e-05
Cre06.g301650.t1.2	Cre06.g301650				Pfam:Alum_res	not assigned.unknown		GO:0030170	2.90232	5.07229e-18
Cre07.g314100.t1.2	Cre07.g314100				Ribosomal protein L1p/L10e family	protein.synthesis.ribosomal protein.eukaryotic.60S subunit.unknown	K14775	GO:0005575,GO:0005622,GO:0005623,GO:0005634,GO:0005730,GO:0016020,GO:0031974,GO:0031981,GO:0043226,GO:0043227,GO:0043228,GO:0043229,GO:0043231,GO:0043232,GO:0043233,GO:0044422,GO:0044424,GO:0044428,GO:0044446,GO:0044464,GO:0070013	2.90187	1.80441e-58
Cre06.g260250.t1.2	Cre06.g260250	CEM1	putative proton extrusion protein cemA, chloroplastic	Similar to the plastid encoded cemA, chloroplast envelope membrane protein; contains weak similarity to Proton extrusion protein pcxA (Swiss-Prot:P7528) which seems involved in both light-induced Na+-dependent proton extrusion and CO(2) transport; possibly involved in CO2 uptake	CemA family	PS.carbon concentrating mechanism.algal	K17787	GO:0016021	2.87818	7.44547e-19
[truncated: 2,729 more rows]

## Sheet: S2C
Supplementary table S2C. Gene count matrix in C. nivalis.
[truncated: 16,274 more rows]

## Sheet: S2D
Supplementary table S2D. Gene count matrix in C. reinhardtii.
[truncated: 19,529 more rows]
