# Supplementary material for: Cold Adaptation Mechanisms of a Snow Alga Chlamydomonas nivalis During Temperature Fluctuations
Source: Front Microbiol. 2021 Jan 11;11:611080. doi: 10.3389/fmicb.2020.611080 (PMC7874021; doi:10.3389/fmicb.2020.611080)
Supplement: Supplementary file 4 [file Table_3.xlsx]

## Sheet: Table 
Supplementary table S3. DEGs inversely regulated in C. nivalis and C.reinhardtii.
Differentially expressed genes in C. nivalis and C. reinhardtii with inverse fold change.
Data are sorted by log2-fold change in C. nivalis
C. nivalis		C. reinhardtii
ID	Fold change (log2)	ID	Fold change (log2)	Defline
Contig146.2	2.29096	Cre09.g410250	-1.01782
Contig2.7	1.91923	Cre07.g348350	-3.02429
Contig35.23	1.44887	Cre01.g010832	-3.50364
Contig270.18	1.30682	Cre06.g286250	-1.15925	Mitochondrial substrate carrier protein
Contig1.573	1.27144	Cre06.g270950	-2.45617
Contig20.101	1.14715	Cre13.g577450	-4.67298
Contig60.19	1.12194	Cre16.g677250	-1.40089
Contig117.69	1.03812	Cre02.g090850	-2.83414	ClpB chaperone, Hsp100 family
Contig69.65	1.01199	Cre16.g680300	-1.97134
Contig121.15	0.909953	Cre07.g326150	-1.10694
Contig22.149	0.849638	Cre03.g155450	-1.19698
Contig54.75	0.794815	Cre03.g160850	-2.13726
Contig8.204	0.79086	Cre01.g021251	-1.15394
Contig146.8	0.748034	Cre03.g169500	-0.905846
Contig32.102	0.741451	Cre08.g362700	-2.35272
Contig34.40	0.731815	Cre05.g238280	-1.30289	Flagellar Associated Protein
Contig154.6	0.719625	Cre06.g283200	-2.99242
Contig234.5	0.695383	Cre06.g283900	-4.1102
Contig273.6	0.670895	Cre05.g245700	-1.73251	Predicted protein with ankyrin repeats
Contig138.18	0.652986	Cre01.g012400	-2.34304
Contig77.34	0.641325	Cre02.g110950	-1.8887	Flagellar Associated Protein
Contig78.54	0.631657	Cre09.g405500	-1.88323
Contig84.64	0.594045	Cre08.g377350	-1.54181	Adenylate kinase; Flagellar Associated Protein
Contig63.33	0.573979	Cre07.g325732	-1.40733
Contig15.5	0.569023	Cre01.g025850	-0.865314
Contig158.19	0.564091	Cre05.g240850	-0.857227	Hydroxymethylpyrimidine phosphate synthase
Contig99.41	0.563642	Cre06.g256000	-1.36237
Contig103.43	0.558908	Cre03.g145387	-2.70164	Flagellar Associated Protein
Contig20.63	0.556894	Cre12.g496350	-3.1687	Sterol sensing 5-transmembrane protein
Contig21.149	0.553817	Cre03.g162850	-1.52331	Flagellar Associated Protein
Contig267.15	0.535001	Cre03.g159650	-2.66398	GTP binding protein
Contig63.5	0.531366	Cre10.g465550	-2.50883	ClpD chaperone, Hsp100 family
Contig44.57	0.52307	Cre06.g289750	-1.42471	D-type cyclin
Contig93.20	-0.500792	Cre03.g206929	1.20918	Membrane associated metalloprotease involved in plastid development
Contig39.37	-0.509362	Cre10.g425050	0.846567
Contig63.85	-0.566503	Cre12.g552750	3.59033
Contig17.53	-0.583998	Cre06.g282300	0.796312
Contig68.33	-0.607767	Cre12.g520550	1.786	Importin beta
Contig2.309	-0.626134	Cre03.g197100	2.24062
Contig131.17	-0.650087	Cre16.g684850	4.48517
Contig10.9	-0.655502	Cre12.g521150	1.40919	Predicted protein
Contig109.50	-0.6586	Cre16.g665700	1.66111
Contig122.3	-0.66267	Cre12.g551100	2.12964
Contig71.24	-0.684699	Cre16.g662702	0.540098
Contig154.28	-0.707929	Cre06.g272100	1.18574
Contig6.125	-0.800532	Cre03.g144364	1.87387
Contig21.75	-0.803039	Cre02.g082550	1.40248	Zeaxanthin epoxidase
Contig90.69	-0.824058	Cre12.g525650	1.07192	Group II cysteine desulfurase
Contig8.156	-0.905383	Cre05.g238250	0.591436
Contig17.151	-0.965161	Cre15.g640850	0.924231
Contig10.27	-0.986453	Cre10.g437450	1.08652
Contig181.16	-1.02379	Cre02.g109683	1.95364
Contig118.13	-1.07795	Cre08.g365900	9.97805	Stress-related chlorophyll a/b binding protein 1
Contig1.282	-1.15682	Cre17.g719000	0.976599	Exon junction complex component, UAP56 DEAD/DEAH box helicase homolog
Contig49.67	-1.34814	Cre03.g161800	1.39685
Contig118.20	-1.36392	Cre10.g455500	1.37918
