# Supplementary material for: Cold Adaptation Mechanisms of a Snow Alga Chlamydomonas nivalis During Temperature Fluctuations
Source: Front Microbiol. 2021 Jan 11;11:611080. doi: 10.3389/fmicb.2020.611080 (PMC7874021; doi:10.3389/fmicb.2020.611080)
Supplement: Supplementary file 5 [file Table_4.xlsx]

## Sheet: S4A
Supplementary table S4A. DEGs uniquely existing in C. nivalis genome.
Differentially expressed genes in C. nivalis that don't match genes in C. reinhardtii.
Data are sorted by log2-fold change
Transcript ID	Eggnog	Fold change (log2)
Contig92.21		3.34132
Contig206.23		3.06558
Contig60.61	Transferase family	3.058
Contig43.36		2.89467
Contig109.10		2.83346
Contig6.214		2.70623
Contig142.21		2.68633
Contig6.215		2.48698
Contig130.25		2.24133
Contig33.22		2.2129
Contig63.42		2.19833
Contig249.22		2.06545
Contig23.48	Protein of unknown function (DUF3494)	2.06122
Contig6.212		2.02946
Contig26.57		1.94754
Contig1.499		1.92126
Contig12.65		1.90136
Contig82.54		1.8944
Contig129.32		1.85201
Contig50.45	Fatty acid desaturase	1.82197
Contig121.8	resistance	1.80977
Contig116.39		1.79198
Contig139.10		1.76872
Contig104.26		1.75999
Contig16.50		1.7556
Contig16.113		1.74609
Contig54.34		1.74154
Contig8.100		1.71096
Contig1.333		1.70637
Contig33.103		1.65903
Contig1.533		1.60547
Contig29.77		1.55664
Contig201.21		1.55215
Contig123.5		1.49783
Contig158.9	tubulin--tyrosine ligase-like protein	1.46808
Contig91.20		1.41619
Contig90.43		1.39681
Contig33.91		1.3784
Contig57.70		1.35461
Contig39.59		1.35258
Contig109.44		1.31933
Contig92.17		1.3128
Contig70.18		1.3113
Contig10.62		1.30473
Contig160.27		1.30244
Contig206.4		1.2961
Contig24.21		1.28972
Contig137.27		1.26897
Contig18.89	sodium calcium exchanger family protein	1.261
Contig25.117		1.2556
Contig2.31		1.25067
Contig65.56		1.25031
Contig27.30		1.24506
Contig23.25		1.24063
Contig16.114		1.22158
Contig4.270		1.22056
Contig6.157		1.21758
Contig17.27	Deoxynucleoside kinase	1.20745
Contig8.121		1.20672
Contig12.195		1.19084
Contig14.21		1.17497
Contig6.213		1.17376
Contig47.15		1.15618
Contig17.89	Glutamate receptor, ionotropic	1.15079
Contig94.25		1.15077
Contig142.35		1.14442
Contig140.40		1.14331
Contig83.37		1.13903
Contig9.125		1.11768
Contig102.2		1.1145
Contig301.3		1.11268
Contig133.2	Gar1/Naf1 RNA binding region	1.11167
Contig3.136		1.09603
Contig10.121		1.08827
Contig296.4		1.07909
Contig60.39		1.06528
Contig78.8		1.06123
Contig28.3		1.04653
Contig46.47		1.04587
Contig35.32		1.0323
Contig29.114		1.02654
Contig156.5	F-box and leucine-rich repeat protein	1.00844
Contig12.105		0.986541
Contig4.268		0.973776
Contig35.37		0.965153
Contig172.9		0.95941
Contig34.54		0.947258
Contig60.10		0.930943
Contig2.296		0.925536
Contig125.36		0.921489
Contig244.9		0.918357
Contig20.77		0.914672
Contig10.126		0.904522
Contig33.8		0.894072
Contig10.83		0.893167
Contig4.242	FF domain	0.888871
Contig178.12		0.887706
Contig42.104		0.885024
Contig53.97		0.88394
Contig9.82		0.883219
Contig1.545		0.861153
Contig16.66		0.860375
Contig28.41	Inherit from virNOG: Metallo-beta-lactamase superfamily	0.854429
Contig10.182		0.849157
Contig4.199		0.846576
Contig139.43		0.828678
Contig26.100		0.827302
Contig92.43		0.818895
Contig79.3		0.81784
Contig107.10		0.815933
Contig16.35		0.813259
Contig17.103		0.811453
Contig6.198		0.802925
Contig1.59		0.802098
Contig9.146		0.799299
Contig16.106	leucine Rich Repeat	0.795747
Contig22.77		0.790344
Contig65.18		0.782259
Contig142.24		0.779618
Contig1.140		0.775443
Contig76.49	ThiJ PfpI	0.770271
Contig4.284		0.766175
Contig1.357		0.762696
Contig109.13		0.745807
Contig234.1		0.737382
Contig3.174		0.736372
Contig69.23		0.734266
Contig92.30		0.730207
Contig149.11		0.727478
Contig225.8		0.719264
Contig44.78		0.717684
Contig149.3		0.716499
Contig47.20		0.708364
Contig202.11		0.69246
Contig8.223		0.69221
Contig239.7		0.687844
Contig33.90		0.687559
Contig48.16		0.680317
Contig43.47		0.679253
Contig17.26	tripeptidyl peptidase	0.655299
Contig5.134		0.646466
Contig296.1		0.641468
Contig39.57		0.63982
Contig207.3		0.639816
Contig63.7		0.634478
Contig29.37		0.633997
Contig257.9		0.630551
Contig50.17		0.620815
Contig247.2		0.61548
Contig191.6		0.609897
Contig146.33		0.606756
Contig205.4		0.601528
Contig69.34		0.591231
Contig280.3		0.58931
Contig4.178	Inherit from NOG: Pathogenesis related protein-like protein	0.587761
Contig1.243		0.574766
Contig84.13		0.551847
Contig152.3	ubiquitin-conjugating enzyme	0.545777
Contig123.3		0.543551
Contig51.76	Pyrrolo-quinoline quinone	0.515223
Contig34.91		0.512533
Contig7.64		-0.511019
Contig154.29		-0.513312
Contig23.51		-0.513923
Contig2.227		-0.520136
Contig239.15		-0.523019
Contig63.36	AP2	-0.528169
Contig29.36		-0.533499
Contig6.167		-0.53409
Contig85.3	secreted protein	-0.536907
Contig50.4		-0.553037
Contig94.21	Inherit from lilNOG: Division Protein	-0.565006
Contig27.99		-0.572449
Contig6.165		-0.581871
Contig14.88		-0.585314
Contig22.61		-0.589271
Contig147.31	Inherit from NOG: Hydra magnipapillata	-0.590514
Contig2.220		-0.595039
Contig305.8		-0.59888
Contig50.12		-0.60006
Contig48.67		-0.613466
Contig159.22		-0.61418
Contig40.61		-0.615451
Contig162.24		-0.619363
Contig17.115		-0.624458
Contig6.20		-0.627356
Contig9.22	amino acid	-0.628193
Contig26.78		-0.629166
Contig17.114		-0.630181
Contig40.85		-0.632481
Contig44.81		-0.638176
Contig15.101		-0.641354
Contig40.60		-0.643381
Contig142.32		-0.647332
Contig99.53		-0.65034
Contig30.47		-0.651345
Contig193.14		-0.657611
Contig29.10		-0.658262
Contig64.34		-0.661327
Contig348.1		-0.666216
Contig173.13		-0.666915
Contig66.43		-0.667203
Contig269.6		-0.670387
Contig10.29		-0.68008
Contig100.50		-0.680466
Contig1.523		-0.681275
Contig112.10		-0.681675
Contig61.28		-0.684879
Contig13.113		-0.688617
Contig84.9		-0.68917
Contig4.26		-0.691265
Contig47.52		-0.691627
Contig4.134		-0.69228
Contig137.35	cathepsin	-0.692285
Contig4.220		-0.692897
Contig48.50		-0.704878
Contig133.17		-0.705937
Contig35.92		-0.706636
Contig83.45		-0.708753
Contig2.126		-0.709394
Contig64.33		-0.709624
Contig204.23		-0.712073
Contig6.87		-0.721443
Contig10.30		-0.722356
Contig82.42		-0.724887
Contig33.48		-0.734554
Contig76.34		-0.742505
Contig64.31		-0.752615
Contig205.10	peptidase S8 and S53, subtilisin, kexin, sedolisin	-0.761987
Contig2.77		-0.77373
Contig4.24		-0.773907
Contig18.20		-0.777963
Contig12.27	SCP-like extracellular	-0.778981
Contig4.273		-0.783601
Contig40.50		-0.790119
Contig156.11		-0.802086
Contig34.43		-0.814219
Contig56.26		-0.816068
Contig26.58		-0.819266
Contig32.123		-0.823278
Contig40.99	Pfam:HIM	-0.824519
Contig121.24		-0.825885
Contig40.21		-0.827767
Contig33.23		-0.851613
Contig89.34		-0.855998
Contig27.118		-0.859084
Contig152.35		-0.86368
Contig29.42		-0.867915
Contig59.53		-0.877776
Contig86.73		-0.882208
Contig21.42		-0.883888
Contig30.97		-0.889448
Contig5.74	outer membrane autotransporter	-0.88969
Contig143.20		-0.892745
Contig122.16		-0.892829
Contig56.7		-0.899544
Contig36.62		-0.9008
Contig6.79	resistance	-0.902638
Contig39.85		-0.913838
Contig99.9		-0.918825
Contig243.5		-0.919487
Contig214.8		-0.934652
Contig93.8		-0.935304
Contig52.50		-0.936892
Contig181.12		-0.955823
Contig102.4		-0.964762
Contig57.92		-0.967362
Contig80.12		-0.970791
Contig17.44	Inherit from KOG: B double prime 1, subunit of RNA polymerase III transcription initiation factor IIIB	-0.972065
Contig13.166		-0.981573
Contig78.13		-0.987303
Contig7.152		-0.988642
Contig69.73	SAM dependent carboxyl methyltransferase	-0.998788
Contig79.21		-0.999548
Contig13.13		-1.00321
Contig208.14		-1.00645
Contig6.221		-1.0148
Contig42.1		-1.01772
Contig2.103		-1.02079
Contig129.31		-1.02315
Contig5.35		-1.0246
Contig77.1		-1.03392
Contig318.3		-1.04056
Contig10.15		-1.04167
Contig64.30		-1.05198
Contig10.28		-1.05348
Contig114.17	SNF5 / SMARCB1 / INI1	-1.06215
Contig4.253		-1.06969
Contig47.99		-1.06977
Contig1.87		-1.07999
Contig74.39		-1.09212
Contig43.57		-1.09343
Contig104.14		-1.09444
Contig53.2		-1.0955
Contig9.67		-1.09703
Contig33.50	resistance	-1.09759
Contig47.3		-1.09854
Contig84.40		-1.09927
Contig228.6		-1.10244
Contig243.6		-1.10529
Contig55.11		-1.11513
Contig59.26	F-box and leucine-rich repeat protein	-1.11822
Contig6.202		-1.13028
Contig55.60		-1.14673
Contig7.197	Inherit from proNOG: Beta (1-6) glucans synthase	-1.17172
Contig89.26		-1.18308
Contig16.122	resistance	-1.18425
Contig34.75		-1.18839
Contig100.16		-1.21144
Contig39.6		-1.23281
Contig108.36	Inherit from opiNOG: Plant protein of unknown function (DUF946)	-1.23325
Contig48.18	kelch repeat-containing protein	-1.23649
Contig44.1		-1.24563
Contig367.2		-1.24865
Contig177.19		-1.25166
Contig21.95		-1.2592
Contig40.23		-1.28804
Contig139.20		-1.28809
Contig173.14		-1.31777
Contig59.19		-1.33916
Contig9.157		-1.3436
Contig204.24		-1.34873
Contig342.3		-1.3504
Contig1.546		-1.37482
Contig24.30		-1.37855
Contig29.47		-1.38433
Contig57.62		-1.39638
Contig42.2	LRR	-1.47572
Contig54.25		-1.47991
Contig134.1		-1.5546
Contig5.65		-1.5688
Contig16.51		-1.63077
Contig35.3		-1.67718
Contig69.15		-1.68069
Contig126.27		-1.85153
Contig243.4		-2.13604
Contig16.60		-2.289
Contig126.28		-2.57593
Contig103.33		-2.86079

## Sheet: S4B
Supplementary table S4B. Candidate horizontally transferred DEGs in C. nivalis.
DEGs uniquely existing in C. nivalis genome that best match genes from bacterial and fungi (except Contig23.48 best matching IBP9 in Chloromonas brevispina). Support value is acquired based on phylogenetic trees with 1000 bootstrap replicates.
Data are sorted by log2-fold change
Transcript ID	Fold change (log2)	Taxonomy of blast hit	Description	Support value
Contig23.48	2.06	Chloromonas brevispina	Ice binding protein	100
Contig10.62	1.3	Chromatiales bacterium	Lectin	-
Contig4.268	0.97	Penicillium italicum	Fps/Fes/Fer/CIP4 homology	-
Contig51.76	0.52	Paraburkholderia kururiensis	Pyrrolo-quinoline quinone, partial	-
Contig50.4	-0.55	Methylobacter tundripaludum	Glycosyltransferase	-
Contig64.34	-0.66	Scytonema hofmannii PCC 7110	Peptidoglycan binding-like superfamily	-
Contig205.10	-0.76	Idiomarina planktonica	PA domain-containing protein	-
Contig69.73	-1	Pseudonocardia thermophila	SAM dependent carboxyl methyltransferase	100
Contig33.50	-1.1	Fimbriiglobus ruber	HtrA protease/chaperone protein	-
Contig7.197	-1.17	Methylobacter tundripaludum	Glycosyltransferase	59
