# Supplementary material for: Cold Adaptation Mechanisms of a Snow Alga Chlamydomonas nivalis During Temperature Fluctuations
Source: Front Microbiol. 2021 Jan 11;11:611080. doi: 10.3389/fmicb.2020.611080 (PMC7874021; doi:10.3389/fmicb.2020.611080)
Supplement: Supplementary file 6 [file Table_5.xlsx]

## Sheet: C. nivalis
Supplementary table S5A. Differentially expressed transcription factors in C. nivalis.
Differentially expressed transcription factors in C. nivalis. (1h vs 0h)
Data are sorted by log2-fold change
Transcript ID	Transcription factor family	Eggnog	Mapman	Protein id best hit C. reinhardtii	Defline best hit C. reinhardtii	Fold change (log2)	p value (FDR)
Contig21.98	G2-like	Myb-like DNA-binding domain	RNA.regulation of transcription.G2-like transcription factor family, GARP	Cre17.g696750.t1.1		4.53669	1.8174e-07
Contig29.11	G2-like	Myb-like DNA-binding domain	RNA.regulation of transcription.G2-like transcription factor family, GARP	Cre17.g696750.t1.1		2.08326	2.35716e-21
Contig176.36	Nin-like	RWP-RK domain	RNA.regulation of transcription.putative transcription regulator	Cre04.g218050.t2.1	RWP-RK transcription factor	2.04575	0.000523831
Contig37.19	MYB_related	Transcription factor	RNA.regulation of transcription.MYB-related transcription factor family	Cre12.g514400.t1.2		1.56611	1.14427e-06
Contig30.110	MYB_related	Myb-like DNA-binding domain	RNA.regulation of transcription.MYB-related transcription factor family	Cre03.g198800.t1.2		1.52785	9.43132e-20
Contig121.7	bHLH		RNA.regulation of transcription.bHLH,Basic Helix-Loop-Helix family	Cre04.g216204.t1.1		1.25596	3.56297e-11
Contig12.195	SBP		not assigned.unknown			1.19084	0.000888573
Contig18.37	bHLH	Helix-loop-helix DNA-binding domain	not assigned.unknown	Cre14.g620850.t1.2		1.01872	5.78242e-05
Contig1.270	C3H	Zinc finger CCCH domain-containing protein 6	RNA.regulation of transcription.C3H zinc finger family	Cre12.g523000.t1.1		0.912929	3.4299e-13
Contig121.15	C3H	Transcription factor	RNA.regulation of transcription.C3H zinc finger family	Cre07.g326150.t1.1		0.909953	6.66788e-08
Contig26.123	C3H	Transcription factor	RNA.regulation of transcription.C3H zinc finger family	Cre07.g326150.t1.1		0.879475	1.49952e-09
Contig19.107	MYB_related	MYB family transcription factor	RNA.regulation of transcription.MYB-related transcription factor family	Cre06.g275350.t1.1		0.865658	7.12074e-08
Contig125.46	MYB_related	DnaJ domain	cell.division	Cre01.g003376.t1.1		0.817353	3.42984e-09
Contig3.78	G2-like	MYB family transcription factor	RNA.regulation of transcription.G2-like transcription factor family, GARP	Cre17.g696750.t1.1		0.770147	7.79548e-05
Contig1.301	bHLH	Helix-loop-helix DNA-binding domain	not assigned.unknown	Cre14.g620850.t1.2		0.720647	2.08863e-08
Contig39.46	C3H	zinc finger CCCH domain-containing protein	RNA.regulation of transcription.C3H zinc finger family	Cre07.g326150.t1.1		0.716418	0.000674951
Contig218.5	WRKY	WRKY DNA -binding domain	RNA.regulation of transcription.WRKY domain transcription factor family	Cre04.g228400.t1.1	WRKY family transcription factor	0.710022	0.0023054
Contig6.189	Nin-like	RWP-RK domain	RNA.regulation of transcription.putative transcription regulator	Cre04.g218050.t2.1	RWP-RK transcription factor	0.565016	0.000617744
Contig22.73	C3H	ZnF_C3H1	RNA.regulation of transcription.unclassified	Cre01.g014050.t1.2		0.500095	0.00128822
Contig63.36	ERF	AP2	not assigned.unknown			-0.528169	0.0032886
Contig1.88	Nin-like	RWP-RK transcription factor	RNA.regulation of transcription.NIN-like bZIP-related family	Cre03.g184600.t1.1	RWP-RK transcription factor	-0.536137	0.00646182
Contig21.41	SBP	Squamosa promoter-binding-like protein	not assigned.unknown	Cre02.g104700.t1.2		-0.538938	0.00105851
Contig2.309	MYB	Myb-like DNA-binding domain	RNA.regulation of transcription.MYB domain transcription factor family	Cre03.g197100.t1.2		-0.626134	0.00144937
Contig10.9	Dof	dof zinc finger protein	RNA.regulation of transcription.C2C2(Zn) DOF zinc finger family	Cre12.g521150.t1.2	Predicted protein	-0.655502	0.00334947
Contig167.13	MYB_related	Myb family transcription factor	RNA.regulation of transcription.MYB-related transcription factor family	Cre03.g198800.t1.2		-0.691219	0.0011096
Contig23.120	GATA	GATA zinc finger	RNA.regulation of transcription.C2C2(Zn) GATA transcription factor family	Cre06.g266950.t1.1		-0.71117	6.45243e-07
Contig37.94	AP2	floral homeotic protein APETALA	hormone metabolism.ethylene.signal transduction	Cre19.g750947.t1.1		-0.720769	0.0013939
Contig105.11	C3H	zinc finger CCCH domain-containing protein	RNA.regulation of transcription.C3H zinc finger family	Cre03.g146267.t1.1		-0.75195	0.000754893
Contig1.127	C2H2	Inherit from KOG: zinc finger, C2HC-type containing	not assigned.unknown	Cre03.g185950.t1.1		-0.803494	0.000160119
Contig101.3	AP2	Transcription factor	not assigned.unknown	Cre01.g009650.t1.2	Basal body protein and putative AP2 domain transcription factor	-0.893916	0.00116747
Contig8.156	bZIP		RNA.regulation of transcription.bZIP transcription factor family	Cre05.g238250.t1.2		-0.905383	6.85657e-05
Contig188.7	bZIP		not assigned.unknown	Cre07.g318050.t1.2		-0.909317	2.33195e-07
Contig64.71	AP2	ADP-ribosylation factor-like 2 binding protein	not assigned.unknown	Cre19.g751247.t1.1		-0.918505	2.45561e-07
Contig17.44	MYB_related	Inherit from KOG: B double prime 1, subunit of RNA polymerase III transcription initiation factor IIIB	not assigned.unknown			-0.972065	1.61579e-05
Contig181.16	bHLH		RNA.regulation of transcription.bHLH,Basic Helix-Loop-Helix family	Cre02.g109683.t1.1		-1.02379	0.00269846
Contig66.8	bZIP		RNA.regulation of transcription.bZIP transcription factor family	Cre16.g692250.t1.1		-1.15998	7.00475e-10
Contig39.48	C3H	zinc finger CCCH domain-containing protein	RNA.regulation of transcription.C3H zinc finger family	Cre03.g146267.t1.1		-1.16281	2.64231e-10
Contig1.488	G2-like	Myb-like DNA-binding domain	RNA.regulation of transcription.G2-like transcription factor family, GARP	Cre17.g696750.t1.1		-1.19289	2.15375e-14
Contig184.8	Nin-like	RWP-RK domain	RNA.regulation of transcription.putative transcription regulator	Cre04.g218050.t2.1	RWP-RK transcription factor	-1.29963	1.56796e-05
Contig59.19	bZIP		not assigned.unknown			-1.33916	2.56913e-06
Contig7.184	bZIP		not assigned.unknown	Cre07.g318050.t1.2		-1.38307	5.26469e-20
Contig184.7	Nin-like	RWP-RK domain	RNA.regulation of transcription.putative transcription regulator	Cre04.g218050.t2.1	RWP-RK transcription factor	-1.39236	4.38522e-07
Contig58.51	bZIP		not assigned.unknown	Cre12.g489000.t1.1		-1.46151	7.19752e-08
Contig15.19	bZIP		not assigned.unknown	Cre10.g438850.t1.2		-1.71588	5.27565e-45

## Sheet: C. reinhardtii
Supplementary table S5B. Differentially expressed transcription factors in C. reinhardtii.
Differentially expressed transcription factors in C. reinhardtii. (1h vs 0h)
Data are sorted by log2-fold change
Transcript ID	Protein ID	Transcription factor family	Gene Name	Defline	Description	Eggnog	Mapman	Fold change (log2)	p value (FDR)
Cre06.g310500.t1.2	Cre06.g310500	bZIP		bZIP transcription factor	Def HY5 (ELONGATED HYPOCOTYL 5); DNA binding / transcription factor - bZIP transcription factor family protein / HY5-like protein (HYH), nearly identical to HY5-like protein (Arabidopsis thaliana) GI:1842111; similar to TGACG-motif binding factor GI:2934	bZIP transcription factor	RNA.regulation of transcription.NIN-like bZIP-related family	7.05995	7.91977e-79
Cre03.g153050.t1.1	Cre03.g153050	Nin-like	RWP1	RWP-RK transcription factor	Putative RWP-RK domain transcription factor [PMID: 15785851]	RWP-RK domain-containing protein	RNA.regulation of transcription.putative transcription regulator	4.0836	2.49014e-83
Cre01.g003376.t1.1	Cre01.g003376	MYB_related				DnaJ domain	stress.abiotic.heat	4.03075	3.08817e-28
Cre14.g632176.t1.1	Cre14.g632176	MYB				Transcription factor	not assigned.unknown	2.50775	1.74346e-10
Cre13.g568350.t1.1	Cre13.g568350	bZIP		bZIP transcription factor	Basic-leucine zipper (bZIP) transcription factor		not assigned.unknown	2.4138	0.000154171
Cre03.g197100.t1.2	Cre03.g197100	MYB				Myb-like DNA-binding domain	RNA.regulation of transcription.MYB domain transcription factor family	2.24062	2.29641e-16
Cre06.g275350.t1.1	Cre06.g275350	MYB_related	ROC40	Rythm Of Chloroplast 40	Circadian clock associated transcription factor; in Matsuo et al. (2008), roc40 (rhythm of chloroplast) circadian mutant locus maps here; Goncalves et al (2016) show that the mutant is impaired in lipid accumulation during N starvation	Myb-like DNA-binding domain	RNA.regulation of transcription.MYB-related transcription factor family	2.23253	3.08313e-10
Cre07.g353500.t1.1	Cre07.g353500	ERF	CGLD5A	ethylene response element DNA-binding domain containing protein	Conserved in the Green Lineage and Diatoms; null-allele mutant was isolated (PMID 29743196)	AP2	hormone metabolism.ethylene.signal transduction	2.12049	0.00025924
Cre03.g200431.t1.1	Cre03.g200431	HB-other					not assigned.unknown	2.05305	1.82562e-10
Cre06.g250950.t1.2	Cre06.g250950	C3H		U2 snRNP auxiliary factor, small subunit		U2 snRNP auxiliary factor, small subunit	RNA.processing.splicing	2.03443	4.53052e-10
Cre12.g556400.t1.1	Cre12.g556400	NF-YC				Histone-like transcription factor (CBF/NF-Y) and archaeal histone	DNA.synthesis/chromatin structure.histone	1.96658	2.22652e-06
Cre02.g109683.t1.1	Cre02.g109683	bHLH					RNA.regulation of transcription.bHLH,Basic Helix-Loop-Helix family	1.95364	1.86989e-06
Cre07.g319701.t1.2	Cre07.g319701	GATA				GATA zinc finger	RNA.regulation of transcription.C2C2(Zn) GATA transcription factor family	1.86502	1.41916e-13
Cre03.g197350.t1.2	Cre03.g197350	MYB				Pfam:DUF3351	RNA.processing.splicing	1.62987	9.10658e-05
Cre06.g275550.t1.1	Cre06.g275550	Nin-like	RWP2	RWP-RK transcription factor	putative RWP-RK domain transcription factor [PMID: 15785851]	RWP-RK domain	RNA.regulation of transcription.NIN-like bZIP-related family	1.60817	1.12013e-05
Cre10.g433350.t1.1	Cre10.g433350	SBP				Squamosa promoter-binding-like protein	RNA.regulation of transcription.SBP,Squamosa promoter binding protein family	1.56765	0.000128449
Cre13.g590350.t1.2	Cre13.g590350	bZIP		bZIP transcription factor	Basic-leucine zipper (bZIP) transcription factor		not assigned.unknown	1.55471	2.71121e-09
Cre06.g275500.t1.2	Cre06.g275500	ERF				AP2	hormone metabolism.ethylene.signal transduction	1.47838	4.88271e-11
Cre11.g476200.t1.2	Cre11.g476200	C3H				zinc finger CCCH domain-containing protein	not assigned.unknown	1.45538	0.00694577
Cre12.g521150.t1.2	Cre12.g521150	Dof	CGL19	Conserved in the Green Lineage		Dof domain, zinc finger	RNA.regulation of transcription.C2C2(Zn) DOF zinc finger family	1.40919	2.60748e-11
Cre09.g387150.t1.2	Cre09.g387150	HSF	HSF1	Heat shock transcription factor	There are two HSF genes in genome; involved in stress response regulation	heat stress transcription factor	RNA.regulation of transcription.HSF,Heat-shock transcription factor family	1.16642	0.000358812
Cre10.g435450.t1.2	Cre10.g435450	GATA	CPL2	transcription factor-like protein	Conserved, expressed, transcription factor like protein	ZnF_GATA	RNA.regulation of transcription.C2C2(Zn) GATA transcription factor family	0.977923	0.00423873
Cre04.g229948.t1.1	Cre04.g229948	C3H				TRNA-dihydrouridine synthase	not assigned.unknown	0.940729	0.00967013
Cre16.g649433.t1.1	Cre16.g649433	ERF				exchanger	hormone metabolism.ethylene.signal transduction	0.901599	0.00111755
Cre02.g079200.t1.2	Cre02.g079200	NF-YB				Histone-like transcription factor (CBF/NF-Y) and archaeal histone	DNA.synthesis/chromatin structure.histone	0.876597	0.00185884
Cre12.g501600.t1.2	Cre12.g501600	bZIP		bZIP transcription factor	Basic-leucine zipper (bZIP) transcription factor; may bind cAMP response element; null-allele mutant was isolated (PMID 29743196)	Transcription factor	not assigned.unknown	0.866707	1.04177e-07
Cre09.g410450.t1.2	Cre09.g410450	G2-like	ROC15	Rythm Of Chloroplast 15	Myb-like transcription factor, involved in light resetting of the circadian clock; mutant has long period (LP) phenotype	Myb-like DNA-binding domain	RNA.regulation of transcription.G2-like transcription factor family, GARP	0.850914	7.42993e-05
Cre06.g278159.t1.1	Cre06.g278159	CO-like		B-box zinc finger protein		CCT motif	RNA.regulation of transcription.C2C2(Zn) CO-like, Constans-like zinc finger family	0.83033	1.04477e-07
Cre12.g517350.t1.2	Cre12.g517350	LSD	LSD1	zinc-finger protein Lsd1	zinc-finger protein Lsd1. Lsd1 monitors a superoxide-dependent signal and negatively regulates a plant cell death pathway in response to signals emanating from cells undergoing pathogen-induced hypersensitive cell death [PMID: 9054508]	LSD1 zinc finger	RNA.regulation of transcription.unclassified	0.751504	0.00964287
Cre05.g238250.t1.2	Cre05.g238250	bZIP		bZIP transcription factor	Basic-leucine zipper (bZIP) transcription factor		RNA.regulation of transcription.bZIP transcription factor family	0.591436	0.00531823
Cre08.g358534.t1.1	Cre08.g358534	GATA				ZnF_GATA	RNA.regulation of transcription.C2C2(Zn) GATA transcription factor family	-0.870801	0.000169361
Cre15.g639350.t1.1	Cre15.g639350	MYB_related					not assigned.unknown	-1.3223	0.000871063
Cre07.g318050.t1.2	Cre07.g318050	bZIP					not assigned.unknown	-1.40992	4.32436e-10
Cre01.g025050.t1.2	Cre01.g025050	GATA				gata transcription factor	RNA.regulation of transcription.C2C2(Zn) GATA transcription factor family	-1.5521	7.89653e-11
Cre12.g538550.t1.2	Cre12.g538550	GATA					not assigned.unknown	-1.62767	7.42993e-05
Cre10.g438850.t1.2	Cre10.g438850	bZIP	ROC76	Rythm Of Chloroplast 76	BZIP transcription factor involved in circadian rhythms; in Matsuo et al. (2008), roc76 (rhythm of chloroplast) circadian rhythm mutant locus maps here		not assigned.unknown	-1.652	2.09975e-22
Cre02.g110550.t1.1	Cre02.g110550	MYB_related				Myblike DNAbinding domain containing protein	not assigned.unknown	-1.68125	0.0001222
Cre02.g108350.t1.2	Cre02.g108350	MYB				Myblike DNAbinding domain containing protein	RNA.regulation of transcription.MYB domain transcription factor family	-1.78679	1.28906e-19
Cre07.g354500.t1.1	Cre07.g354500	HSF	HSF2	Heat shock transcription factor	There are two HSF genes in genome; involved in stress response regulation; null-allele mutant was isolated (PMID 29743196)	HSF	RNA.regulation of transcription.HSF,Heat-shock transcription factor family	-1.93302	9.14708e-05
Cre14.g620500.t1.2	Cre14.g620500	ERF				transcription factor	hormone metabolism.ethylene.signal transduction	-2.05371	2.80658e-25
Cre02.g113450.t1.1	Cre02.g113450	MYB_related					not assigned.unknown	-2.09888	0.000558077
Cre16.g686100.t1.1	Cre16.g686100	SBP				Squamosa promoter-binding-like protein	RNA.regulation of transcription.SBP,Squamosa promoter binding protein family	-2.16721	0.000567256
Cre02.g110150.t1.2	Cre02.g110150	SBP				0	RNA.regulation of transcription.SBP,Squamosa promoter binding protein family	-2.2253	1.00269e-12
Cre12.g510200.t1.2	Cre12.g510200	bZIP		bZIP transcription factor	Basic-leucine zipper (bZIP) transcription factor		not assigned.unknown	-2.27876	7.25617e-09
Cre06.g291500.t1.2	Cre06.g291500	Nin-like	RWP6	RWP-RK transcription factor	putative RWP-RK domain transcription factor [PMID: 15785851], however the domain is non-canonical in this gene (NWPsRK)	RWP-RK domain-containing protein	RNA.regulation of transcription.putative transcription regulator	-2.3514	0.000404751
Cre09.g399289.t1.1	Cre09.g399289	SBP				0	RNA.regulation of transcription.SBP,Squamosa promoter binding protein family	-2.71613	0.000190984
Cre08.g378800.t1.2	Cre08.g378800	GATA				GATA transcription factor 26	not assigned.unknown	-2.74571	7.81772e-53
Cre12.g495100.t1.2	Cre12.g495100	G2-like	PSR1	Phosphorus starvation response 1 protein, transcriptional regulator	multi-nutrient-responsive transcription factor	Myb-like DNA-binding domain	RNA.regulation of transcription.MYB-related transcription factor family	-2.90837	0.000230987
Cre06.g289900.t1.1	Cre06.g289900	MYB_related	HEN2	Hua Enhancer 2	Putative homologue of Arabidopsis Hua Enhancer 2, HEN2, DExH box helicase	Superkiller viralicidic activity 2-like	not assigned.unknown	-4.193	4.62286e-08
Cre02.g146629.t1.1	Cre02.g146629	MYB_related					not assigned.unknown	-10.2825	3.62928e-11
Cre03.g160600.t1.1	Cre03.g160600	GATA					not assigned.unknown	-10.9934	6.78263e-12
