# Supplementary material for: Cold Adaptation Mechanisms of a Snow Alga Chlamydomonas nivalis During Temperature Fluctuations
Source: Front Microbiol. 2021 Jan 11;11:611080. doi: 10.3389/fmicb.2020.611080 (PMC7874021; doi:10.3389/fmicb.2020.611080)
Supplement: Supplementary file 7 [file Table_6.xlsx]

## Sheet: Table 
Supplementary table S6.Transcription factors and interacted genes in C. nivalis DEGs.
For Score details, please see:		von Mering, et al. Nucleic Acids Res. 2005
Data are sorted by transcription factor ID
Transcription factor ID	Transcription factor node	Transcription factor family	Interacted gene ID	Interacted gene node	Interacted gene description	Score
						neighborhood on chromosome	gene fusion	phylogenetic cooccurrence	homology	coexpression	experimentally determined interaction	database annotated	automatedtextmining	combined score
Contig1.127	EDP04491	C2H2	Contig49.53	FAP208	Flagella associated protein	0	0	0	0	0.513	0	0	0	0.513
Contig1.88	RWP7	Nin-like	Contig30.27	EDP03411	Protein tyrosine kinase	0	0	0	0	0.53	0	0	0	0.53
Contig10.9	CGL19	Dof	Contig7.145	EDP05936		0	0	0	0	0	0.06	0	0.762	0.766
Contig101.3	EDP05612	AP2	Contig57.66	EDP02656	EFh	0	0	0	0	0.404	0	0	0	0.404
Contig121.7	EDO99368	bHLH	Contig34.15	EDP02419		0	0	0	0	0.4	0	0	0	0.4
Contig125.46	EDO98219	MYB_related	Contig13.64	EDP08549		0	0	0	0	0.204	0.553	0	0.292	0.726
Contig125.46	EDO98219	MYB_related	Contig17.27	EDP07552	Deoxynucleoside kinase	0	0	0	0	0	0	0	0.69	0.69
Contig125.46	EDO98219	MYB_related	Contig80.46	EDP07834	NUC153 domain	0	0	0	0	0.468	0	0	0	0.468
Contig125.46	EDO98219	MYB_related	Contig12.140	ITN7	Importin-beta N-terminal domain	0	0	0	0	0.461	0	0	0	0.461
Contig125.46	EDO98219	MYB_related	Contig12.138	EDP09700	DEAD/DEAH box helicase	0	0	0	0	0.424	0.074	0	0	0.444
Contig125.46	EDO98219	MYB_related	Contig215.14	EDP02150	Mak16 protein C-terminal region	0	0	0	0	0.433	0	0	0	0.433
Contig125.46	EDO98219	MYB_related	Contig2.122	EDP06506	Pre-rRNA-processing protein	0	0	0	0	0.406	0	0	0	0.406
Contig19.107	EDP08424	MYB_related	Contig13.64	EDP08549		0	0	0	0	0.204	0.553	0	0.292	0.726
Contig2.309	EDP03166	MYB	Contig5.166	EDO96714	SGS domain	0	0	0	0	0	0.427	0	0	0.426
Contig2.309	EDP03166	MYB	Contig18.44	EDP04237	CHROMO	0	0	0	0	0.051	0.411	0	0	0.417
Contig218.5	WRK1	WRKY	Contig20.8	ELI3	Chlorophyll A-B binding protein	0	0	0	0	0	0	0	0.572	0.572
Contig22.73	EDP09190	C3H	Contig49.85	EDP07113	DNA-directed RNA polymerase	0	0	0	0	0.776	0.105	0	0	0.791
Contig22.73	EDP09190	C3H	Contig20.76	ERF1	eRF1_1	0	0	0	0	0.68	0.105	0	0	0.701
Contig22.73	EDP09190	C3H	Contig54.6	EIF2Ab	Eukaryotic translation initiation factor 2, alpha subunit	0	0	0	0	0.668	0	0	0	0.668
Contig22.73	EDP09190	C3H	Contig44.25	EDP03968	Eukaryotic rRNA processing protein EBP2	0	0	0	0	0.662	0	0	0	0.662
Contig22.73	EDP09190	C3H	Contig17.118	EDO97769	60S ribosomal export protein	0	0	0	0	0.614	0	0	0	0.614
Contig22.73	EDP09190	C3H	Contig141.5	EPT1	CDP-alcohol phosphatidyltransferase	0	0.609	0	0	0.052	0	0	0	0.614
Contig22.73	EDP09190	C3H	Contig52.43	EIF5Bd	Domain found in IF2B/IF5	0	0	0	0	0.579	0.105	0	0	0.607
Contig22.73	EDP09190	C3H	Contig74.24	BLP1	Bystin	0	0	0	0	0.582	0	0	0	0.582
Contig22.73	EDP09190	C3H	Contig32.79	EDP01558	Pfam:tRNA_anti	0	0	0	0	0.563	0.062	0	0	0.573
Contig22.73	EDP09190	C3H	Contig49.6	EDP07550	Brix	0	0	0	0	0.537	0.078	0	0	0.554
Contig22.73	EDP09190	C3H	Contig37.80	EDP03582	Ferrous iron transport protein B	0	0	0	0	0.522	0.105	0	0	0.553
Contig22.73	EDP09190	C3H	Contig10.176	EDO98981	Metallopeptidase family M24	0	0	0	0	0.533	0.067	0	0	0.545
Contig22.73	EDP09190	C3H	Contig80.46	EDP07834	NUC153 domain	0	0	0	0	0.54	0	0	0	0.54
Contig22.73	EDP09190	C3H	Contig125.15	EDP05821	Dip2/Utp12 Family	0	0	0	0	0.537	0	0	0	0.537
Contig22.73	EDP09190	C3H	Contig45.44	PYR7	CTP synthase	0	0	0	0	0.5	0	0	0	0.499
Contig22.73	EDP09190	C3H	Contig18.44	EDP04237	CHROMO	0	0	0	0	0.136	0.178	0	0.327	0.48
Contig22.73	EDP09190	C3H	Contig24.20	EDP00863	Nucleosome assembly protein (NAP)	0	0	0	0	0.058	0	0	0.445	0.454
Contig22.73	EDP09190	C3H	Contig181.13	cnapl	nucleosome assembly	0	0	0	0	0.058	0	0	0.445	0.454
Contig22.73	EDP09190	C3H	Contig236.20	EDP09830	WD domain, G-beta repeat	0	0	0	0	0.608	0	0	0	0.608
Contig23.120	EDP08513	GATA	Contig16.6	NIT1	nitrate reductase	0	0	0	0	0	0.06	0	0.549	0.557
Contig8.156	EDO99936	bZIP	Contig91.47	EDP07160	GATA zinc finger	0	0	0	0	0.405	0	0	0	0.405
