# Supplementary material for: Cold Adaptation Mechanisms of a Snow Alga Chlamydomonas nivalis During Temperature Fluctuations
Source: Front Microbiol. 2021 Jan 11;11:611080. doi: 10.3389/fmicb.2020.611080 (PMC7874021; doi:10.3389/fmicb.2020.611080)
Supplement: Supplementary file 8 [file Table_7.xlsx]

## Sheet: Table
Supplementary table S7. DEGs in C. nivalis homologous to C. ICE-L
Differentially expressed genes in C. nivalis which best match genes in C. ICE-L among non-redundant database.
Data are sorted by log2-fold change
Transcript ID	Homologous gene in C. ICE-L	Fold change (log2)
Contig46.21	DEAD box RNA helicase CiRH9, partial	2.2593
Contig8.52	DEAD box RNA helicase CiRH57, partial	2.20622
Contig1.272	DEAD box RNA helicase CiRH5, partial	1.59902
Contig196.31	DEAD box RNA helicase CiRH28, partial	1.57041
Contig324.5	omega-6 fatty acid desaturase	0.913237
Contig68.6	DEAD box RNA helicase CiRH62, partial	0.888692
Contig44.65	DEAD box RNA helicase CiRH56, partial	0.822991
Contig103.14	DEAD box RNA helicase CiRH61, partial	0.801472
Contig211.21	DEAD box RNA helicase CiRH17, partial	0.614389
Contig102.18	DEAD box RNA helicase CiRH12, partial	-1.01755
